# Supplementary material for: catena-Poly[[[tetra­aqua­praseo­dym­ium(III)]-di-μ-nicotinato-κ2 O:N;κ2 O:N-disilver(I)-di-μ-nicotinato-κ2 N:O;κ2 N:O] perchlorate monohydrate]
Source: Acta Crystallogr Sect E Struct Rep Online. 2009 Jan 17;65(Pt 2):m208–9. doi: 10.1107/S1600536809001718 (PMC2968334; doi:10.1107/S1600536809001718)
Supplement: Supplementary file 2 [file e-65-0m208-Isup2.hkl]

# 
# h,k,l, Fc-squared, Fo-squared, sigma(Fo-squared) and status flag 
# 
data_I
_shelx_title ' 6 in Cmca' 
_shelx_refln_list_code          4 
_shelx_F_calc_maximum     1525.73 
_exptl_crystal_F_000      4032.00 
_reflns_d_resolution_high  0.8347 
 
loop_ 
 _symmetry_equiv_pos_as_xyz 
 'x, y, z' 
 '-x, -y+1/2, z+1/2' 
 '-x, y+1/2, -z+1/2' 
 'x, -y, -z' 
 'x+1/2, y+1/2, z' 
 '-x+1/2, -y+1, z+1/2' 
 '-x+1/2, y+1, -z+1/2' 
 'x+1/2, -y+1/2, -z' 
 '-x, -y, -z' 
 'x, y-1/2, -z-1/2' 
 'x, -y-1/2, z-1/2' 
 '-x, y, z' 
 '-x+1/2, -y+1/2, -z' 
 'x+1/2, y, -z-1/2' 
 'x+1/2, -y, z-1/2' 
 '-x+1/2, y+1/2, z' 
 
_cell_length_a    35.3959 
_cell_length_b    12.3733 
_cell_length_c    15.2324 
_cell_angle_alpha  90.000 
_cell_angle_beta   90.000 
_cell_angle_gamma  90.000 
 
_shelx_F_squared_multiplier     1.000 
 
loop_ 
 _refln_index_h 
 _refln_index_k 
 _refln_index_l 
 _refln_F_squared_calc 
 _refln_F_squared_meas 
 _refln_F_squared_sigma 
 _refln_observed_status 
   4   0   0   161494.88   111822.54   4151.76 o 
   6   0   0   471298.28   417565.47  14744.87 o 
   8   0   0  1026961.56   991274.56  26144.08 o 
  10   0   0    95182.71   111428.28   3120.20 o 
  12   0   0    43963.91    54027.00   1777.17 o 
  14   0   0   484405.72   415118.34  10619.53 o 
  16   0   0   164343.59   166372.80   6845.03 o 
  18   0   0    22062.95    27496.43   1279.34 o 
  20   0   0   245901.66   269254.88   7326.07 o 
  22   0   0   405762.13   399543.72  10560.33 o 
  24   0   0    49223.84    51630.97   2419.57 o 
  26   0   0      374.97     3844.79   1322.26 o 
  28   0   0   105349.55   118897.85   6078.91 o 
  30   0   0    26490.05    23130.40   2903.23 o 
  32   0   0    35379.80    36918.66   1859.81 o 
  34   0   0    39098.91    35887.99   2729.51 o 
  36   0   0   133225.72   153474.91   5016.52 o 
  38   0   0    25983.48    31084.45   2497.05 o 
  40   0   0     6025.16     6726.30   1399.75 o 
   0   2   0    10398.61    12411.47    629.89 o 
   2   2   0   156314.38   149491.75   3075.72 o 
   4   2   0    10007.64    13811.04    933.34 o 
   6   2   0   208266.33   190931.00   3948.63 o 
   8   2   0     4417.87     6067.08    293.67 o 
  10   2   0     1000.07     1515.65    196.50 o 
  12   2   0    39201.53    36343.46    923.50 o 
  14   2   0    45513.26    40958.28   1316.12 o 
  16   2   0    29550.55    32637.52   1777.44 o 
  18   2   0    20140.50    17915.39    715.18 o 
  20   2   0     3615.11     4439.65    442.32 o 
  22   2   0    30103.23    27941.42    978.81 o 
  24   2   0       59.99       21.01    262.46 o 
  26   2   0    26066.67    27893.13   1055.57 o 
  28   2   0    32647.49    32626.82   1182.14 o 
  30   2   0    14940.98    19982.58   1306.47 o 
  32   2   0      200.78      770.32    450.22 o 
  34   2   0    14026.37    15684.12   1377.99 o 
  36   2   0     2561.33     1444.85    636.75 o 
  38   2   0     4000.74     4524.05   2488.31 o 
  40   2   0     6131.40     5837.91    992.75 o 
  42   2   0     9689.03     8405.20   2609.53 o 
   0   4   0   560183.63   491381.69  11147.46 o 
   2   4   0      197.41     2494.77    469.92 o 
   4   4   0     3917.58     4755.39    236.60 o 
   6   4   0   293283.19   297904.47   7920.56 o 
   8   4   0   431855.56   395666.47   7049.63 o 
  10   4   0     1736.91     3934.91    564.98 o 
  12   4   0      100.87       55.63    158.02 o 
  14   4   0   184997.80   171065.98   3346.51 o 
  16   4   0    22677.15    20290.15    708.05 o 
  18   4   0    23241.92    20194.51   1031.16 o 
  20   4   0    13617.32    12595.42    778.31 o 
  22   4   0    96991.11   100335.80   2713.61 o 
  24   4   0     2199.13     2269.65    642.61 o 
  26   4   0     2621.96     1874.51    590.39 o 
  28   4   0    70012.80    69603.51   2893.82 o 
  30   4   0    33711.02    33467.25   1883.47 o 
  32   4   0      418.32      -64.60    444.40 o 
  34   4   0     7789.75     8883.48   1195.73 o 
  36   4   0    40527.74    46518.61   2428.20 o 
  38   4   0      965.11      452.29    606.06 o 
  40   4   0      892.35     2319.08    797.84 o 
   0   6   0   186667.84   181130.44   3955.37 o 
   2   6   0    91993.55    91136.14   1538.13 o 
   4   6   0    11688.85    15141.41    711.46 o 
   6   6   0   236728.64   223556.33   4174.35 o 
   8   6   0   218576.88   203620.41   4269.82 o 
  10   6   0    19509.83    18347.23    583.80 o 
  12   6   0     7326.98     7168.68    404.42 o 
  14   6   0   188610.09   181708.81   4262.42 o 
  16   6   0    51980.66    50521.56   2118.13 o 
  18   6   0      940.09      893.61    355.08 o 
  20   6   0    16055.60    15261.26    919.16 o 
  22   6   0   125240.21   123307.52   3311.42 o 
  24   6   0    13086.81    12691.88   1258.29 o 
  26   6   0    13019.61    14153.67   1354.44 o 
  28   6   0    48459.83    44233.63   2299.24 o 
  30   6   0    62590.51    68756.20   6972.50 o 
  32   6   0     5196.89     4236.48    911.49 o 
  34   6   0    23230.70    23295.64   2848.24 o 
  36   6   0    32573.92    32317.84   2124.54 o 
  38   6   0    19075.53    19608.42   1934.65 o 
   0   8   0     2031.91     3784.60    873.64 o 
   2   8   0    19511.55    20760.48    645.24 o 
   4   8   0   123862.68   121305.60   3195.15 o 
   6   8   0      352.10      828.72    277.55 o 
   8   8   0       32.38      -32.34    225.39 o 
  10   8   0    78589.04    71867.57   2346.68 o 
  12   8   0    77343.29    71199.96   2444.35 o 
  14   8   0    29786.39    29079.81   1218.26 o 
  16   8   0    26446.49    26298.31   2066.03 o 
  18   8   0   103905.22   107184.08   2982.21 o 
  20   8   0    12253.51    10746.18    856.65 o 
  22   8   0     6575.69     6638.08   1676.31 o 
  24   8   0    49738.48    48274.78   2357.57 o 
  26   8   0    28773.34    28903.88   1925.71 o 
  28   8   0      151.27      384.51    560.27 o 
  30   8   0      147.88      474.93    762.36 o 
  32   8   0    48286.73    49635.45   2694.36 o 
  34   8   0     8603.49     7821.02   1908.41 o 
   0  10   0   142220.34   148193.55   6496.34 o 
   2  10   0     7060.02     8861.11   1500.98 o 
   4  10   0    15115.36    16945.12    889.87 o 
   6  10   0     9120.44    10005.34    657.27 o 
   8  10   0    40495.79    40183.87   1288.32 o 
  10  10   0    10971.94    11381.77    809.60 o 
  12  10   0     1937.47     1660.30    422.27 o 
  14  10   0    46346.88    46016.52   1867.67 o 
  16  10   0    10931.48    11275.71    901.13 o 
  18  10   0       33.64     -205.67    327.99 o 
  20  10   0    42195.67    44854.31   1787.59 o 
  22  10   0    33470.81    33800.95   1560.40 o 
  24  10   0      751.94      381.01    442.33 o 
  26  10   0     2539.12     2647.16    632.13 o 
  28  10   0     5670.02     6694.15    892.49 o 
  30  10   0     5042.80     6560.28   1214.23 o 
   0  12   0    13213.11    12205.32   1697.20 o 
   2  12   0    36764.20    42285.15   2094.63 o 
   4  12   0    54795.57    59513.45   7194.96 o 
   6  12   0    15601.04    17520.56   1915.91 o 
   8  12   0    16066.61    16350.63   3069.45 o 
  10  12   0    53409.06    51632.07   2574.89 o 
  12  12   0    26254.51    26164.14   1399.62 o 
  14  12   0    10100.36    10914.76    933.01 o 
  16  12   0    57639.52    55324.07   2036.36 o 
  18  12   0    63551.11    65447.32   2305.96 o 
  20  12   0    12255.47    11629.13   1169.18 o 
  22  12   0    10388.44     9363.77   1063.52 o 
  24  12   0    41212.07    43566.39   1942.18 o 
   0  14   0     4439.85     6463.85   1474.74 o 
   2  14   0    13414.38    18786.28   2077.13 o 
   4  14   0    47513.50    49866.17   2491.20 o 
   6  14   0      110.57      619.83    571.12 o 
   8  14   0     5949.11     5057.90    964.83 o 
  10  14   0    18450.45    19113.86   2229.60 o 
  12  14   0     7133.99     5765.32   1555.97 o 
   1   1   1   183447.52   173078.59   3533.71 o 
   3   1   1     1101.19     1801.41    151.17 o 
   5   1   1   162134.80   167177.66   2446.70 o 
   7   1   1    23601.13    21467.59    573.64 o 
   9   1   1   146328.88   136135.52   1817.54 o 
  11   1   1     8115.90     7742.43    310.73 o 
  13   1   1   143443.98   142790.52   2125.27 o 
  15   1   1    61289.61    62677.91   1109.47 o 
  17   1   1   112977.61   107172.41   1626.59 o 
  19   1   1    50056.32    45864.92    889.47 o 
  21   1   1    22018.72    22217.73    597.39 o 
  23   1   1    34712.27    36412.77    823.33 o 
  25   1   1     1862.78     1922.43    278.32 o 
  27   1   1    51848.01    53676.67   1185.23 o 
  29   1   1    19303.54    20006.46    794.29 o 
  31   1   1    20593.88    22060.10    712.36 o 
  33   1   1     2167.09     2190.25    352.00 o 
  35   1   1     2109.77     1919.50    393.48 o 
  37   1   1    11730.63    10859.27    826.74 o 
  39   1   1      612.43      378.87    385.74 o 
  41   1   1     3539.54     3424.30    799.30 o 
   0   2   1    10944.73    14092.60    712.84 o 
   2   2   1   138571.39   143510.56   2308.32 o 
   4   2   1   193964.31   193750.92   2624.29 o 
   6   2   1   196906.77   199911.59   2551.02 o 
   8   2   1    20580.47    19696.05    381.53 o 
  10   2   1   347940.38   339478.34   4035.28 o 
  12   2   1   133196.05   121596.30   1699.35 o 
  14   2   1    29697.88    30617.52    604.54 o 
  16   2   1   237447.55   246364.02   3510.68 o 
  18   2   1   296681.22   292811.34   3899.14 o 
  20   2   1    56652.38    53571.57    999.01 o 
  22   2   1    20491.43    21139.09    588.44 o 
  24   2   1    49592.79    50627.92   1021.17 o 
  26   2   1   133564.73   137195.08   2147.16 o 
  28   2   1    14723.59    14524.77    611.53 o 
  30   2   1     5636.15     6222.43    489.93 o 
  32   2   1    39991.86    44965.01   1351.11 o 
  34   2   1    30197.53    32008.92   1149.70 o 
  36   2   1     3042.36     3024.09    528.75 o 
  38   2   1    20936.95    21697.32   1333.54 o 
  40   2   1    20209.22    22308.78   1384.54 o 
   1   3   1    44161.70    51232.47    700.95 o 
   3   3   1     6432.34     8778.98    253.19 o 
   5   3   1     9075.63     6112.98    216.13 o 
   7   3   1    28316.50    34182.79    630.21 o 
   9   3   1    59028.89    59620.00    909.06 o 
  11   3   1     2040.10     3169.55    202.89 o 
  13   3   1   100860.87    95545.07   1313.05 o 
  15   3   1     1288.26     2428.25    207.59 o 
  17   3   1    22609.80    23415.29    538.04 o 
  19   3   1    15182.43    13886.52    438.24 o 
  21   3   1     1424.26     1497.56    208.55 o 
  23   3   1    19634.10    20065.61    633.07 o 
  25   3   1    14546.35    15679.75    831.68 o 
  27   3   1     4451.99     4729.70    428.40 o 
  29   3   1    11204.08    12497.26    729.55 o 
  31   3   1      390.68      924.14    401.94 o 
  33   3   1     1426.29     1115.03    407.08 o 
  35   3   1     3951.45     4632.30    622.67 o 
  37   3   1     4467.29     3747.88    586.31 o 
  39   3   1        7.21      187.36    384.55 o 
  41   3   1      693.79      574.43    492.82 o 
   0   4   1     4864.76     3295.60    226.09 o 
   2   4   1     7984.16     7921.26    196.73 o 
   4   4   1   100849.89    94030.05   1304.88 o 
   6   4   1    24835.64    24036.13    507.30 o 
   8   4   1    92677.71    88113.20   1385.26 o 
  10   4   1   213562.59   208708.16   2973.10 o 
  12   4   1   224797.84   217408.67   3083.77 o 
  14   4   1    41375.49    42240.07    768.22 o 
  16   4   1    33533.82    30445.64    574.90 o 
  18   4   1    32368.19    32248.00    719.33 o 
  20   4   1    46838.45    45623.49   1064.94 o 
  22   4   1    32631.18    37118.94   1803.23 o 
  24   4   1    45140.70    44032.82   1255.84 o 
  26   4   1    26598.59    29179.85   1187.62 o 
  28   4   1    47435.95    48799.47   1629.96 o 
  30   4   1    15598.67    15573.26   1384.67 o 
  32   4   1    20105.64    22636.32   1175.66 o 
  34   4   1    16676.34    17712.04   1085.22 o 
  36   4   1     9040.67     8525.19    839.74 o 
  38   4   1     3448.19     3056.09    579.04 o 
  40   4   1    11927.14    11108.31   2046.19 o 
   1   5   1   112317.65   108463.80   1278.84 o 
   3   5   1    37459.14    38434.38    570.32 o 
   5   5   1   250128.97   241996.86   3225.99 o 
   7   5   1     5267.52     4791.11    240.29 o 
   9   5   1   153418.34   142324.30   2133.52 o 
  11   5   1        2.71       54.19    130.72 o 
  13   5   1   146294.67   133686.25   2074.01 o 
  15   5   1    13731.12    11022.93    372.23 o 
  17   5   1    25443.14    25362.82    655.47 o 
  19   5   1    25713.94    25837.42    687.07 o 
  21   5   1    22277.24    18401.21    956.65 o 
  23   5   1    70134.70    67523.61   1953.13 o 
  25   5   1      533.54      637.59    341.90 o 
  27   5   1    24987.52    24235.42   1173.64 o 
  29   5   1     1047.20      856.86    376.68 o 
  31   5   1    37374.03    37070.68   1473.55 o 
  33   5   1     3784.64     5780.61   1212.94 o 
  35   5   1     7131.94     6938.76    779.17 o 
  37   5   1     2767.24     3597.66    633.53 o 
  39   5   1     2402.12     2548.05    577.32 o 
   0   6   1    75578.69    71047.29   1255.43 o 
   2   6   1     1876.28     2208.88    238.97 o 
   4   6   1    34062.32    33599.89    537.54 o 
   6   6   1    12849.38    12912.63    356.64 o 
   8   6   1     5300.93     4920.74    299.81 o 
  10   6   1    37226.96    36143.95    756.40 o 
  12   6   1     2164.84     1718.09    190.94 o 
  14   6   1    36106.22    34569.70    770.30 o 
  16   6   1       19.79      -86.92    169.31 o 
  18   6   1     2153.43     1968.04    310.94 o 
  20   6   1     4688.57     5177.10    553.33 o 
  22   6   1     6338.10     6327.35    480.87 o 
  24   6   1     7245.72     6600.07    693.67 o 
  26   6   1     2544.80     2268.26    489.51 o 
  28   6   1      400.26      444.19    376.54 o 
  30   6   1      358.44      154.32    380.15 o 
  32   6   1     3715.66     4073.61    617.91 o 
  34   6   1      404.57      814.25    429.80 o 
  36   6   1     1069.26      916.79    464.10 o 
  38   6   1      241.48      420.62    445.75 o 
   1   7   1     9912.60     9880.26    263.32 o 
   3   7   1        2.61       19.13     83.49 o 
   5   7   1    10712.71    11257.82    280.74 o 
   7   7   1     6226.35     7051.77    320.38 o 
   9   7   1       14.34      176.63    118.27 o 
  11   7   1     4289.56     4823.69    361.98 o 
  13   7   1     8165.76     8545.30    471.42 o 
  15   7   1     2604.65     2451.40    301.52 o 
  17   7   1        8.93      -69.63    185.02 o 
  19   7   1        9.28      238.60    226.00 o 
  21   7   1      891.28      721.74    313.37 o 
  23   7   1     3098.45     2668.45    368.92 o 
  25   7   1      268.19     -432.97    288.65 o 
  27   7   1       13.02      -37.28    310.99 o 
  29   7   1       71.64      225.07    373.40 o 
  31   7   1     1090.74     1110.95    435.80 o 
  33   7   1      353.70      -38.36    373.28 o 
  35   7   1       49.29     -120.13    400.36 o 
  37   7   1        9.35      292.35    389.06 o 
   0   8   1    20486.79    23759.37    752.65 o 
   2   8   1    62148.75    61738.44    848.86 o 
   4   8   1   101920.71   102050.92   1402.54 o 
   6   8   1    10820.21    10429.30    382.67 o 
   8   8   1    17283.97    18580.89   1082.62 o 
  10   8   1    58748.60    53934.52   1201.27 o 
  12   8   1    47610.87    47800.05   1130.19 o 
  14   8   1     9978.56     9943.33    690.28 o 
  16   8   1    22482.50    22463.72    782.77 o 
  18   8   1    58457.18    57404.12   1359.87 o 
  20   8   1    19891.13    20512.31    792.68 o 
  22   8   1     8869.45     8179.72    557.96 o 
  24   8   1    41254.23    40520.64   1169.43 o 
  26   8   1    31020.85    31443.98   1542.43 o 
  28   8   1     8570.04     9517.78   1265.98 o 
  30   8   1     8367.51     7928.35    911.33 o 
  32   8   1    18598.22    20748.72   1295.49 o 
  34   8   1    14646.23    14064.43   1128.51 o 
   1   9   1    23866.68    24106.20    527.54 o 
   3   9   1     8984.79    11563.42    436.40 o 
   5   9   1    94610.82    96621.75   1575.79 o 
   7   9   1     3091.65     3300.73    401.12 o 
   9   9   1    48712.84    46205.27   1105.21 o 
  11   9   1     5118.32     4952.93    404.58 o 
  13   9   1    70712.09    69120.37   1502.07 o 
  15   9   1    10583.63    11523.94    605.06 o 
  17   9   1    21939.46    22514.17    826.33 o 
  19   9   1     6719.39     6911.88    645.74 o 
  21   9   1     4603.95     4513.29    449.06 o 
  23   9   1    18251.96    18394.42   1012.94 o 
  25   9   1       28.81     -241.12    264.89 o 
  27   9   1     9098.80     9851.04    681.73 o 
  29   9   1      978.42      930.09    483.40 o 
  31   9   1    12529.84    14114.50   1141.43 o 
  33   9   1     3396.77     4734.35    743.36 o 
   0  10   1    57217.12    58235.68   2359.42 o 
   2  10   1    33339.61    38147.55   1093.77 o 
   4  10   1    17063.03    17308.46    623.44 o 
   6  10   1    60812.46    62420.41   1460.63 o 
   8  10   1    64797.99    63994.60   1304.08 o 
  10  10   1    31652.21    32422.17    863.37 o 
  12  10   1     9117.65     8129.76    513.75 o 
  14  10   1    34798.09    34393.31    997.78 o 
  16  10   1    49542.57    45371.98   1229.43 o 
  18  10   1    24474.19    23140.48    877.98 o 
  20  10   1    14032.04    13110.21    712.72 o 
  22  10   1    27391.22    27454.95   1003.60 o 
  24  10   1    10348.46    11031.57    992.26 o 
  26  10   1    14008.92    14185.07    802.14 o 
  28  10   1    22099.92    23425.72   1025.44 o 
  30  10   1    16309.97    19775.63   1328.31 o 
   1  11   1     2283.80     2115.04    400.05 o 
   3  11   1      592.63     1147.55    344.53 o 
   5  11   1     2002.86     1997.13    400.23 o 
   7  11   1     5379.07     5260.37    465.83 o 
   9  11   1     4340.07     4808.55    392.24 o 
  11  11   1      837.35      907.74    244.95 o 
  13  11   1      871.05      560.55    265.45 o 
  15  11   1        2.67      -46.95    252.64 o 
  17  11   1    10733.29    10996.09    669.23 o 
  19  11   1      756.64      728.06    313.53 o 
  21  11   1     2175.03     2421.56    407.64 o 
  23  11   1        7.68        8.08    290.44 o 
  25  11   1      290.50     -139.12    302.54 o 
  27  11   1     2523.83     1963.46    416.95 o 
   0  12   1     4550.56     4781.93    831.42 o 
   2  12   1      983.21      653.70    349.64 o 
   4  12   1     4525.18     5059.65    611.15 o 
   6  12   1       15.13     -398.06    265.37 o 
   8  12   1      678.52     1036.32    363.80 o 
  10  12   1       17.18      -89.16    262.12 o 
  12  12   1     2578.00     2089.96    344.43 o 
  14  12   1     2235.13     1836.75    339.15 o 
  16  12   1       13.67     -179.41    275.23 o 
  18  12   1     6487.65     5898.99    553.50 o 
  20  12   1      209.13       93.12    307.79 o 
  22  12   1     5355.77     5221.90    621.52 o 
  24  12   1       32.36       23.58    334.50 o 
   1  13   1    11497.01    11662.75    871.95 o 
   3  13   1     4318.04     3936.94    574.76 o 
   5  13   1    10974.03    13001.96    907.25 o 
   7  13   1       73.58      -44.92    310.28 o 
   9  13   1    21063.94    22359.95   1150.53 o 
  11  13   1     3787.27     2971.06    524.36 o 
  13  13   1    22231.70    21927.56   1252.99 o 
  15  13   1     1226.96      512.64    339.77 o 
  17  13   1     5915.62     6518.78    599.87 o 
  19  13   1     8587.15     8309.04    725.58 o 
   0  14   1    30584.37    28054.04   1910.61 o 
   2  14   1    15819.77    16382.52   1928.01 o 
   4  14   1     6508.07     7525.33   1281.85 o 
   6  14   1    12804.51    13565.17    965.40 o 
   8  14   1    25668.15    24959.98   1670.41 o 
  10  14   1    18007.20    16316.10   1044.96 o 
  12  14   1    12027.54    11749.48   1490.02 o 
   0   0   2     1497.20      592.39    172.47 o 
   2   0   2   351308.28   453694.50  11200.32 o 
   4   0   2   503671.88   472463.31  16645.90 o 
   6   0   2    25265.82    34055.27   1565.64 o 
   8   0   2    31302.02    36199.80    938.51 o 
  10   0   2   458832.00   471397.19   8303.91 o 
  12   0   2   188787.33   177352.97   3340.83 o 
  14   0   2     5665.20     4154.89    315.51 o 
  16   0   2   113723.95   103501.07   2508.49 o 
  18   0   2   387272.81   395618.06   8384.57 o 
  20   0   2    80204.20    69022.55   1934.93 o 
  22   0   2    17255.14    19485.61    906.53 o 
  24   0   2   128625.64   128653.82   5307.49 o 
  26   0   2   215719.39   213731.98   4366.26 o 
  28   0   2      139.54      -83.14    275.14 o 
  30   0   2      408.18      174.36    412.37 o 
  32   0   2    88615.56    94144.14   2404.85 o 
  34   0   2    85459.02    88731.94   2345.20 o 
  36   0   2     3398.33     3918.31    653.36 o 
  38   0   2    27150.35    31553.72   1885.91 o 
  40   0   2    27272.98    33229.07   2717.01 o 
  42   0   2     5412.09     5896.45   1419.75 o 
   1   1   2    74519.95    69720.20   1307.46 o 
   3   1   2    28287.22    25334.97    524.71 o 
   5   1   2       42.02       48.49     53.92 o 
   7   1   2    82098.34    76779.02   1225.30 o 
   9   1   2    98237.29    88920.28   1325.33 o 
  11   1   2    30114.16    26461.75    521.68 o 
  13   1   2    28897.83    30875.49    698.61 o 
  15   1   2    19607.10    24030.99    526.18 o 
  17   1   2    43880.60    38360.43    745.40 o 
  19   1   2    64691.38    56940.87   1019.06 o 
  21   1   2     6190.13     6428.62    341.70 o 
  23   1   2     4942.81     5924.75    357.99 o 
  25   1   2     5288.78     4446.61    339.06 o 
  27   1   2    26117.97    26615.11    770.13 o 
  29   1   2     7303.48     7649.37    472.42 o 
  31   1   2     5159.29     5232.57    472.32 o 
  33   1   2      395.52      102.86    243.05 o 
  35   1   2     4184.71     3386.45    473.83 o 
  37   1   2     7523.01     8517.37    693.28 o 
  39   1   2      109.62       66.32    402.98 o 
  41   1   2      804.33     1290.42    615.73 o 
   0   2   2    10110.33    12227.06    614.66 o 
   2   2   2    12653.60    12585.57    263.63 o 
   4   2   2   131073.89   141273.42   2113.10 o 
   6   2   2   100842.42    99314.88   1522.66 o 
   8   2   2   125753.85   127900.17   1598.80 o 
  10   2   2    53591.67    50918.63    742.23 o 
  12   2   2    17238.93    17362.31    383.41 o 
  14   2   2      177.74       99.80    103.80 o 
  16   2   2    31037.33    32763.48    650.12 o 
  18   2   2    28328.53    23739.64    557.68 o 
  20   2   2    20399.71    19492.12    553.26 o 
  22   2   2    10824.05    10330.43    426.09 o 
  24   2   2    16709.07    17035.98    577.80 o 
  26   2   2     7069.70     6834.76    401.89 o 
  28   2   2    28538.75    30923.04    864.18 o 
  30   2   2    24620.57    23255.70    903.30 o 
  32   2   2    11612.26    12518.14    819.97 o 
  34   2   2     1706.94     1327.54    387.40 o 
  36   2   2     3136.54     5124.40    649.58 o 
  38   2   2     4503.60     3960.49    611.45 o 
  40   2   2     8180.94     9214.76   1131.45 o 
   1   3   2      260.13      100.29     65.90 o 
   3   3   2     1408.38     1504.10    114.35 o 
   5   3   2    59141.98    57700.44   1220.30 o 
   7   3   2      115.17       56.24    126.02 o 
   9   3   2   114666.94   107813.23   1399.74 o 
  11   3   2      414.56      148.96     77.92 o 
  13   3   2   108490.48   102498.83   1305.03 o 
  15   3   2    38453.46    36303.87    669.13 o 
  17   3   2    23843.33    21703.98    516.57 o 
  19   3   2    28988.09    27445.89    933.57 o 
  21   3   2    20289.64    19623.86    625.05 o 
  23   3   2    26971.73    25299.27    698.51 o 
  25   3   2      517.12      148.38    244.01 o 
  27   3   2    36141.95    36367.38   1276.91 o 
  29   3   2      284.28       -2.65    267.18 o 
  31   3   2    36564.49    38201.13   1237.46 o 
  33   3   2      918.06      382.34    398.69 o 
  35   3   2     6336.64     6289.06    707.64 o 
  37   3   2     3962.85     4980.31    660.01 o 
  39   3   2     2462.28     3023.15    592.24 o 
  41   3   2     2644.34     2653.15    571.37 o 
   0   4   2    68752.73    68362.23   1395.34 o 
   2   4   2    18097.01    15159.89    326.67 o 
   4   4   2   142700.22   139030.30   1857.69 o 
   6   4   2      492.11      363.16    103.62 o 
   8   4   2       32.17       75.94     90.29 o 
  10   4   2   195148.52   187741.30   2504.35 o 
  12   4   2    60241.64    55897.59    916.58 o 
  14   4   2    11602.73    11983.84    323.01 o 
  16   4   2    82682.02    91446.70   1348.29 o 
  18   4   2   107189.60   102103.54   1672.03 o 
  20   4   2     1398.84     1249.10    232.06 o 
  22   4   2     2079.52     2631.81    358.46 o 
  24   4   2    34555.08    32052.28   1043.95 o 
  26   4   2    47753.63    48341.16   1367.01 o 
  28   4   2      967.44      503.75    358.54 o 
  30   4   2     6563.40     5830.87    668.94 o 
  32   4   2    29477.75    28029.31   1310.51 o 
  34   4   2     2337.97     2149.90    501.61 o 
  36   4   2     1522.83      873.58    465.73 o 
  38   4   2     5350.61     5974.83    959.67 o 
  40   4   2     9351.24    10147.74    927.92 o 
   1   5   2    79824.76    79004.02   1196.10 o 
   3   5   2       10.44      307.88     91.60 o 
   5   5   2    41252.58    46291.42    754.34 o 
   7   5   2    20470.19    20058.90    491.79 o 
   9   5   2     9019.09     8157.34    319.11 o 
  11   5   2    17491.86    16709.22    502.22 o 
  13   5   2    36629.83    37049.23    787.08 o 
  15   5   2       36.08      -50.84    138.05 o 
  17   5   2     4664.32     5044.22    310.80 o 
  19   5   2     2968.54     3216.94    281.64 o 
  21   5   2      493.95      193.39    236.23 o 
  23   5   2    10144.91     8818.35    738.07 o 
  25   5   2     3662.17     3917.54    540.31 o 
  27   5   2      900.31      893.27    402.27 o 
  29   5   2     4826.09     4269.92    602.37 o 
  31   5   2       43.69      891.70    400.55 o 
  33   5   2      870.83      986.97    408.17 o 
  35   5   2      262.68      293.24    390.87 o 
  37   5   2       60.62     -482.68    368.60 o 
  39   5   2      711.08      257.91    410.65 o 
   0   6   2     7137.48     8463.24    985.12 o 
   2   6   2   115221.17   119233.54   1425.24 o 
   4   6   2   322682.84   331936.25   3611.82 o 
   6   6   2    54068.84    53590.96    974.95 o 
   8   6   2    33358.09    33194.00    711.24 o 
  10   6   2   202025.58   193439.17   2850.93 o 
  12   6   2   211624.67   202769.98   2995.26 o 
  14   6   2    15546.29    15231.28    493.20 o 
  16   6   2    35725.05    33983.96    795.31 o 
  18   6   2   125375.52   122145.55   2252.30 o 
  20   6   2    36778.17    34126.13   1255.93 o 
  22   6   2     3671.46     4079.05    402.65 o 
  24   6   2    72519.34    69771.76   2053.65 o 
  26   6   2    77670.08    78522.32   2256.50 o 
  28   6   2    34470.32    35586.30   1428.88 o 
  30   6   2    20749.38    19688.79   1156.67 o 
  32   6   2    41137.99    42328.91   1710.16 o 
  34   6   2    22957.22    26751.29   1404.13 o 
  36   6   2    10378.24     9029.58   1052.36 o 
  38   6   2    13386.54    15487.89   1297.91 o 
   1   7   2    28426.58    28947.00    502.81 o 
   3   7   2    18741.82    19013.10    609.69 o 
   5   7   2   161892.67   160599.64   1880.80 o 
   7   7   2       68.22      232.65    118.33 o 
   9   7   2    50429.00    50954.64    996.13 o 
  11   7   2     2788.84     3043.34    271.21 o 
  13   7   2   110993.30   107030.34   1983.28 o 
  15   7   2    11501.79    11258.70    547.07 o 
  17   7   2    20337.55    20304.33    726.99 o 
  19   7   2     7225.47     7830.91    507.15 o 
  21   7   2     6907.70     6824.98    493.09 o 
  23   7   2    40865.77    40190.57   1130.39 o 
  25   7   2      168.61      -11.71    305.74 o 
  27   7   2     8583.38     7386.00    770.09 o 
  29   7   2     1569.80      453.95    403.73 o 
  31   7   2    15055.72    15928.23   1108.45 o 
  33   7   2     4415.17     4258.27    655.45 o 
  35   7   2     2339.25     2720.59    624.17 o 
  37   7   2      490.44      535.28    436.35 o 
   0   8   2   170619.25   174290.45   2793.77 o 
   2   8   2    31809.79    35838.33    854.59 o 
   4   8   2     2777.46     3533.25    269.89 o 
   6   8   2    47606.04    46425.83    886.66 o 
   8   8   2    58016.38    57326.39   1107.63 o 
  10   8   2      178.68       90.66    179.74 o 
  12   8   2      559.76      441.08    200.91 o 
  14   8   2    64089.70    62041.30   1378.58 o 
  16   8   2    12064.19    12220.83    603.07 o 
  18   8   2     1116.06      858.96    279.03 o 
  20   8   2     4233.59     4376.45    433.03 o 
  22   8   2    37437.90    37465.33   1091.18 o 
  24   8   2      328.53      232.53    248.87 o 
  26   8   2      642.05      643.00    331.47 o 
  28   8   2    14510.38    13985.35   1056.17 o 
  30   8   2     8450.20     8289.42    981.78 o 
  32   8   2     1515.16     1303.35    513.75 o 
  34   8   2    11620.86    12675.15   1274.99 o 
   1   9   2      208.00      296.11    143.52 o 
   3   9   2      543.31      499.43    154.47 o 
   5   9   2      752.62      813.85    205.29 o 
   7   9   2      774.84      819.20    216.16 o 
   9   9   2     3539.89     3638.55    328.76 o 
  11   9   2      136.09      -18.98    188.78 o 
  13   9   2     2943.58     2669.88    339.28 o 
  15   9   2     3194.39     2995.46    357.70 o 
  17   9   2     4609.13     4659.53    430.80 o 
  19   9   2     4781.16     4705.14    448.40 o 
  21   9   2       36.19     -273.89    212.82 o 
  23   9   2       74.44      133.60    258.33 o 
  25   9   2       49.66      134.10    263.06 o 
  27   9   2     1221.11     1199.19    348.71 o 
  29   9   2       56.83       -5.12    422.35 o 
  31   9   2        0.13      335.66    432.91 o 
  33   9   2       89.43       46.48    444.63 o 
   0  10   2      804.21     2435.69    634.89 o 
   2  10   2    28800.89    30336.77    879.21 o 
   4  10   2    54334.05    55831.51   1290.25 o 
   6  10   2     1471.09     1996.26    299.48 o 
   8  10   2       50.56      -29.15    181.50 o 
  10  10   2    22968.69    22175.77    717.12 o 
  12  10   2    10780.51    10918.54    589.39 o 
  14  10   2      580.64      359.04    233.03 o 
  16  10   2     9949.05     9485.81    590.65 o 
  18  10   2    54357.89    53581.47   1369.42 o 
  20  10   2     5935.12     5512.97    508.91 o 
  22  10   2       10.91      179.89    268.92 o 
  24  10   2    15699.61    16710.97    833.11 o 
  26  10   2    14482.80    13858.29    793.86 o 
  28  10   2      307.18       73.22    315.52 o 
  30  10   2       73.80      118.91    468.32 o 
   1  11   2    15949.93    17054.75    913.76 o 
   3  11   2     3528.15     4779.30    536.31 o 
   5  11   2    22513.13    23439.28    894.03 o 
   7  11   2     1559.43     1237.40    265.36 o 
   9  11   2    16651.07    15899.44    724.20 o 
  11  11   2     1338.86     1029.70    252.92 o 
  13  11   2    19652.36    20086.09    739.75 o 
  15  11   2       93.70       68.05    255.81 o 
  17  11   2    14422.50    14319.21    741.37 o 
  19  11   2     2318.01     2967.74    417.22 o 
  21  11   2     2145.88     1789.69    418.07 o 
  23  11   2     8718.95     9744.43    799.98 o 
  25  11   2     1381.58     1382.79    373.47 o 
  27  11   2     2509.59     2927.84    478.24 o 
   0  12   2    51312.02    56360.08   2479.73 o 
   2  12   2    28064.74    28442.00   1452.86 o 
   4  12   2    12708.36    15593.90   1464.04 o 
   6  12   2    24949.14    24237.38   1113.78 o 
   8  12   2    46085.05    47362.20   2187.41 o 
  10  12   2    32259.18    31687.86   1014.49 o 
  12  12   2    15797.92    15701.42    940.75 o 
  14  12   2    21715.45    22494.79    909.05 o 
  16  12   2    18735.90    18778.80    795.08 o 
  18  12   2     9498.41     9526.94    660.01 o 
  20  12   2    14334.40    15326.29    823.48 o 
  22  12   2    20106.88    20325.85    941.56 o 
  24  12   2     9722.67     9374.70    709.74 o 
   1  13   2      698.88      498.38    360.24 o 
   3  13   2       90.59     -243.30    325.07 o 
   5  13   2      746.93     1178.45    396.58 o 
   7  13   2      470.63      -95.80    312.44 o 
   9  13   2      721.90      850.85    366.18 o 
  11  13   2        3.60      161.71    309.35 o 
  13  13   2      552.75      180.59    373.12 o 
  15  13   2       21.71      389.04    303.76 o 
  17  13   2     2241.48     1869.02    409.75 o 
  19  13   2      211.41       32.30    323.58 o 
   0  14   2    28172.16    28299.33   2465.81 o 
   2  14   2     1986.67     2026.11    503.24 o 
   4  14   2       54.50      999.56    402.98 o 
   6  14   2    15922.23    15005.36   1299.89 o 
   8  14   2    14700.88    15658.69   1021.94 o 
  10  14   2      339.94      353.07    359.37 o 
  12  14   2     1072.65     1133.27    424.84 o 
   1   1   3     4874.67     3874.73    133.13 o 
   3   1   3     5540.85     3658.05    195.92 o 
   5   1   3       46.90      619.08    181.35 o 
   7   1   3     4554.62     5825.74    211.05 o 
   9   1   3     3785.72     4215.46    196.97 o 
  11   1   3    27403.99    32115.90    816.15 o 
  13   1   3   112038.14   111066.91   1576.07 o 
  15   1   3       10.39      232.82    112.65 o 
  17   1   3     3022.01     4008.10    307.87 o 
  19   1   3        7.50     -179.44    119.63 o 
  21   1   3       13.64     -114.55    129.20 o 
  23   1   3    12877.78    11926.31    460.89 o 
  25   1   3     7970.38     8155.11    418.19 o 
  27   1   3      243.04      -76.75    192.71 o 
  29   1   3      116.93       64.93    194.72 o 
  31   1   3     6964.70     6730.04    442.09 o 
  33   1   3      524.24      737.92    271.82 o 
  35   1   3     8048.25     7712.58    893.44 o 
  37   1   3      242.97      651.48    349.41 o 
  39   1   3       58.39      568.01    417.04 o 
  41   1   3      438.60     1099.80    884.84 o 
   0   2   3  2327858.00  2390151.25  42426.58 o 
   2   2   3    33022.13    39541.68   2383.70 o 
   4   2   3    93144.14    91915.23   1169.77 o 
   6   2   3   300683.38   304409.97   4087.63 o 
   8   2   3   382587.53   368474.78   4905.89 o 
  10   2   3    42435.50    42045.32    694.57 o 
  12   2   3     1939.85     2241.22    185.71 o 
  14   2   3   271984.13   258296.33   3383.36 o 
  16   2   3    65132.15    57771.46    968.17 o 
  18   2   3    11442.74     8893.71    335.05 o 
  20   2   3    74490.91    71041.22   1269.40 o 
  22   2   3   151027.39   154593.17   2419.23 o 
  24   2   3     5575.92     4851.41    336.70 o 
  26   2   3     2143.25     1863.67    267.32 o 
  28   2   3    73712.60    75567.59   1859.14 o 
  30   2   3    32359.75    31471.91   1422.24 o 
  32   2   3     8067.73     8038.46    631.09 o 
  34   2   3    12171.17    12442.36    770.09 o 
  36   2   3    77570.27    82821.58   2085.82 o 
  38   2   3    13636.96    14071.92   1099.49 o 
  40   2   3     2262.81     2294.17    526.70 o 
   1   3   3    12578.44    11155.29    262.71 o 
   3   3   3    37968.80    48161.79    846.30 o 
   5   3   3    59811.86    58503.96    851.04 o 
   7   3   3     1337.55      803.60    102.03 o 
   9   3   3    30356.74    32817.67    537.56 o 
  11   3   3      711.19       28.83    112.27 o 
  13   3   3     5917.70     5170.57    292.71 o 
  15   3   3    17295.60    16556.66    419.57 o 
  17   3   3     2699.85     4000.15    232.99 o 
  19   3   3     1985.61     2883.47    218.99 o 
  21   3   3      833.07      522.51    202.06 o 
  23   3   3      207.37      254.64    184.40 o 
  25   3   3     9540.99     8207.95    539.64 o 
  27   3   3     6036.43     6754.87    621.74 o 
  29   3   3     2261.79     2045.28    423.61 o 
  31   3   3     1934.66     2238.65    407.96 o 
  33   3   3      219.71      136.88    354.23 o 
  35   3   3      739.14     1041.59    430.05 o 
  37   3   3     1084.13      641.09    414.51 o 
  39   3   3       19.99      159.35    405.36 o 
   0   4   3   161910.27   167368.50   3106.14 o 
   2   4   3   194425.20   199733.13   2436.08 o 
   4   4   3    34398.06    37797.33    607.55 o 
   6   4   3   208976.73   199860.28   2596.46 o 
   8   4   3   240897.70   237946.23   3331.60 o 
  10   4   3    87975.11    83606.51   1325.45 o 
  12   4   3    49320.29    54518.76    959.25 o 
  14   4   3   200338.48   189404.55   2380.39 o 
  16   4   3    79638.63    83941.95   1192.84 o 
  18   4   3    21237.25    19112.39    511.95 o 
  20   4   3    35804.00    37735.58    927.22 o 
  22   4   3   143846.84   139913.92   3084.01 o 
  24   4   3    28350.45    28134.02   1059.40 o 
  26   4   3    24553.39    24499.24   1038.02 o 
  28   4   3    38714.72    39937.92   1379.71 o 
  30   4   3    65592.20    65100.13   2280.09 o 
  32   4   3     7220.43     6372.95   1072.70 o 
  34   4   3    23710.76    25130.43   1280.72 o 
  36   4   3    20407.15    23688.94   1495.79 o 
  38   4   3    14227.72    15600.04   1105.15 o 
  40   4   3     3826.73     4057.03    665.66 o 
   1   5   3    44681.22    46318.69    759.89 o 
   3   5   3     4897.36     5242.88    203.28 o 
   5   5   3    68088.91    69132.70    933.34 o 
   7   5   3    15313.84    15740.06    376.87 o 
   9   5   3     8488.30     7522.89    331.21 o 
  11   5   3     5424.77     4968.40    336.99 o 
  13   5   3     6212.26     5961.81    278.97 o 
  15   5   3    26495.56    25876.89    777.19 o 
  17   5   3     3752.36     3095.06    307.48 o 
  19   5   3    20362.21    20124.99    616.13 o 
  21   5   3     1500.57     1897.12    314.73 o 
  23   5   3    13066.37    12952.49    686.17 o 
  25   5   3     1768.03      885.16    611.52 o 
  27   5   3     7216.12     7031.84    792.10 o 
  29   5   3      689.34      385.66    365.09 o 
  31   5   3     1765.80     1229.29    548.89 o 
  33   5   3        2.17      910.28    372.93 o 
  35   5   3      753.33     1371.81    462.58 o 
  37   5   3     1829.40     2195.55    544.55 o 
  39   5   3      269.58       91.33    398.68 o 
   0   6   3    84793.09    85902.68   1797.07 o 
   2   6   3     4469.01     5833.30    428.80 o 
   4   6   3    70689.30    64688.22    906.67 o 
   6   6   3    43202.03    42354.70    867.59 o 
   8   6   3    63351.66    58730.98   1163.11 o 
  10   6   3    21704.06    20730.70    592.10 o 
  12   6   3    19580.85    17445.31    519.35 o 
  14   6   3    68161.83    65784.95   1229.49 o 
  16   6   3     5016.97     5198.03    350.68 o 
  18   6   3    94479.15    92688.41   1646.24 o 
  20   6   3      227.06      -26.50    204.85 o 
  22   6   3    36750.97    36006.17   1288.51 o 
  24   6   3    24103.41    24359.89   1163.45 o 
  26   6   3    12214.96    13840.16    951.01 o 
  28   6   3    18802.69    16825.20   2392.33 o 
  30   6   3     7039.94     7141.73    952.46 o 
  32   6   3    10845.75     9760.33   1464.53 o 
  34   6   3       88.33      -57.91    330.43 o 
  36   6   3     5884.29     6527.72    815.04 o 
  38   6   3      817.45     1439.01    479.78 o 
   1   7   3     7124.16     8370.28    263.68 o 
   3   7   3    14919.60    15530.67    345.66 o 
   5   7   3     4111.58     4244.27    226.85 o 
   7   7   3     1549.39     1213.00    174.41 o 
   9   7   3       61.20      251.86    148.65 o 
  11   7   3      378.49      448.38    162.63 o 
  13   7   3      194.02      264.98    155.03 o 
  15   7   3     2006.52     1653.44    272.09 o 
  17   7   3     2092.72     2392.05    329.00 o 
  19   7   3      285.97      556.29    233.66 o 
  21   7   3      367.80      181.75    224.61 o 
  23   7   3       85.97      133.33    243.47 o 
  25   7   3      122.57      238.09    329.54 o 
  27   7   3        0.27     -240.99    309.18 o 
  29   7   3      122.02     -147.00    337.89 o 
  31   7   3      132.31      -17.74    379.14 o 
  33   7   3        0.73      600.06    416.35 o 
  35   7   3       19.99     -183.81    360.18 o 
   0   8   3   293435.88   294497.72   4469.86 o 
   2   8   3    77412.83    89259.51   1416.48 o 
   4   8   3      102.54     1290.21    225.94 o 
   6   8   3   104734.00   106989.07   1654.11 o 
   8   8   3   121963.63   115815.54   1902.86 o 
  10   8   3     1882.33     1526.18    258.73 o 
  12   8   3    34545.80    33932.12    991.14 o 
  14   8   3   160681.89   155929.16   2736.85 o 
  16   8   3    30811.85    28679.23    882.51 o 
  18   8   3     4976.64     3983.86    395.05 o 
  20   8   3    73811.50    73228.22   1639.35 o 
  22   8   3    93795.70    93537.55   1972.19 o 
  24   8   3    12175.39    12188.90    994.29 o 
  26   8   3     4049.32     2658.01    540.59 o 
  28   8   3    25495.60    23696.22   1492.73 o 
  30   8   3    26971.59    29795.04   3299.33 o 
  32   8   3     2659.43      864.63    494.89 o 
  34   8   3    11379.75    10416.66   1152.75 o 
   1   9   3    14210.98    15638.21    532.45 o 
   3   9   3     5794.42     6474.35    383.07 o 
   5   9   3     1493.18     1421.07    265.00 o 
   7   9   3     4348.48     3804.22    484.85 o 
   9   9   3     7983.83     7888.19    441.50 o 
  11   9   3      741.55      514.49    214.87 o 
  13   9   3     3214.34     2582.36    392.97 o 
  15   9   3      505.92      553.09    246.52 o 
  17   9   3      469.19      649.95    274.80 o 
  19   9   3     4700.40     5185.50    474.82 o 
  21   9   3     2085.93     2218.66    366.88 o 
  23   9   3     2283.32     1973.42    364.90 o 
  25   9   3       19.67       35.15    261.61 o 
  27   9   3     1072.79      659.97    365.74 o 
  29   9   3      755.81      487.00    429.90 o 
  31   9   3      247.62      440.41    446.48 o 
   0  10   3     1191.09     2344.33    418.36 o 
   2  10   3    21185.83    22122.75   1038.53 o 
   4  10   3    81324.25    85479.22   1587.89 o 
   6  10   3     8402.25     8811.33    512.08 o 
   8  10   3     7066.80     7698.76    454.02 o 
  10  10   3    36920.79    34667.41    970.54 o 
  12  10   3    27674.33    27553.75    875.05 o 
  14  10   3      646.44      511.80    250.49 o 
  16  10   3    49644.59    50591.96   1402.10 o 
  18  10   3    87905.23    86536.09   2283.75 o 
  20  10   3    16760.39    16476.92    838.10 o 
  22  10   3      231.84      506.81    281.71 o 
  24  10   3    34928.27    34002.91   1222.69 o 
  26  10   3    25394.23    28556.18   1389.01 o 
  28  10   3     2809.43     2192.66    651.58 o 
  30  10   3     3695.97     2065.81    847.13 o 
   1  11   3      724.56      344.15    297.42 o 
   3  11   3      633.56      870.35    335.20 o 
   5  11   3       27.81      169.40    214.23 o 
   7  11   3     3650.01     3918.18    373.39 o 
   9  11   3     8173.02     6889.79    505.65 o 
  11  11   3      293.63      172.46    241.14 o 
  13  11   3     3903.76     4281.65    432.67 o 
  15  11   3      177.48      204.10    239.24 o 
  17  11   3      395.52      429.42    291.87 o 
  19  11   3     2478.18     2025.38    375.62 o 
  21  11   3      386.88      773.25    323.02 o 
  23  11   3     1892.81     1646.12    375.98 o 
  25  11   3       16.07      -23.58    365.11 o 
  27  11   3     1811.01      872.97    393.72 o 
   0  12   3    24268.49    24957.01   1631.46 o 
   2  12   3     1579.96     2466.92    541.53 o 
   4  12   3    18100.09    18817.11   1013.19 o 
   6  12   3     4244.01     4552.19    817.17 o 
   8  12   3    16110.49    17123.03   1096.77 o 
  10  12   3    15754.06    15442.62    744.03 o 
  12  12   3     3257.11     2946.59    530.54 o 
  14  12   3     8807.61     8207.24    790.12 o 
  16  12   3     1103.98      636.47    318.17 o 
  18  12   3     7642.15     8457.10    617.02 o 
  20  12   3     1583.47     1371.57    369.93 o 
  22  12   3     4026.59     3631.22    549.08 o 
   1  13   3      411.98      507.84    359.75 o 
   3  13   3      408.47      449.73    349.69 o 
   5  13   3     6076.01     5392.86    641.04 o 
   7  13   3      298.20      311.30    334.07 o 
   9  13   3     1900.69     1340.96    402.08 o 
  11  13   3      218.73       42.69    319.20 o 
  13  13   3      890.07     1075.95    554.55 o 
  15  13   3      154.93      117.52    293.61 o 
  17  13   3     2736.12     2203.26    452.71 o 
  19  13   3       50.09     -147.37    311.47 o 
   0  14   3     2308.21     2849.80    722.71 o 
   2  14   3     9669.52     9766.30    838.01 o 
   4  14   3    13991.77    13262.74    957.25 o 
   6  14   3     5226.61     5258.50    654.47 o 
   8  14   3     5478.43     5609.11    720.48 o 
  10  14   3    20354.75    19672.46   1325.50 o 
  12  14   3    13675.00    13715.84    964.27 o 
   0   0   4    85506.13   108098.45   3195.68 o 
   2   0   4   122249.44   128334.70   2407.90 o 
   4   0   4     7221.15     8487.28    362.63 o 
   6   0   4    58186.04    57302.48   1394.56 o 
   8   0   4    27303.26    32499.71    909.81 o 
  10   0   4   208728.13   190161.70   4084.73 o 
  12   0   4   145286.95   164921.06   3632.18 o 
  14   0   4   156493.16   133104.48   3271.14 o 
  16   0   4    67501.89    75555.71   1694.28 o 
  18   0   4    94421.95    77992.19   1773.60 o 
  20   0   4    30185.06    36190.48   1066.70 o 
  22   0   4    63837.36    59426.09   1702.52 o 
  24   0   4    36657.81    39238.57   1261.65 o 
  26   0   4    58140.58    52349.40   1508.20 o 
  28   0   4    16839.88    17639.07    860.98 o 
  30   0   4    41961.31    42227.76   1397.74 o 
  32   0   4    25913.87    27705.71   1140.82 o 
  34   0   4    17356.14    19897.40   1026.40 o 
  36   0   4    19429.94    19031.92   1187.96 o 
  38   0   4    27435.32    26265.31   2557.04 o 
  40   0   4     8753.17     6548.83   1489.73 o 
   1   1   4    86672.94    93246.08   1266.03 o 
   3   1   4    17643.86    20237.20    378.57 o 
   5   1   4   113020.42   114914.02   1828.64 o 
   7   1   4    17272.00    15862.40    387.78 o 
   9   1   4   151493.11   147448.70   2498.36 o 
  11   1   4     7135.91     7156.36    395.17 o 
  13   1   4   203032.81   203494.83   3124.93 o 
  15   1   4     7009.81     8507.38    326.39 o 
  17   1   4    73669.13    73791.21   1186.18 o 
  19   1   4    12640.62    11176.89    485.72 o 
  21   1   4      851.59      744.98    164.18 o 
  23   1   4    28263.27    26957.88    670.45 o 
  25   1   4      188.09      318.61    188.11 o 
  27   1   4    26356.71    25745.33    713.38 o 
  29   1   4    20794.11    22939.75    699.74 o 
  31   1   4     7137.37     5552.40    556.05 o 
  33   1   4     1671.04     1759.35    355.11 o 
  35   1   4     5776.98     6216.66    602.76 o 
  37   1   4     3838.89     4654.37    562.67 o 
  39   1   4        2.86      759.27    419.37 o 
  41   1   4     1810.08     1679.70   1007.32 o 
   0   2   4   123521.78   141280.14   2606.48 o 
   2   2   4     4447.06     5639.58    182.62 o 
   4   2   4   288150.81   299765.00   3548.00 o 
   6   2   4    14587.99    16331.05    432.41 o 
   8   2   4    68905.76    66717.42   1060.83 o 
  10   2   4   115294.30   126053.66   2000.02 o 
  12   2   4   119706.27   119917.55   1943.03 o 
  14   2   4    35613.63    40434.37   1312.09 o 
  16   2   4    45891.59    40544.73    751.19 o 
  18   2   4    12830.65    14780.18    430.48 o 
  20   2   4     8287.95     6638.08    438.41 o 
  22   2   4     2179.09     3061.74    282.22 o 
  24   2   4    13937.63    12892.19    482.02 o 
  26   2   4    13525.01    14134.82    534.05 o 
  28   2   4    44072.80    45062.62   1180.75 o 
  30   2   4    19288.62    20012.22    903.73 o 
  32   2   4     5511.69     5315.68    817.94 o 
  34   2   4     2605.50     3054.08    484.70 o 
  36   2   4     5396.13     6561.97    690.69 o 
  38   2   4      752.56      907.44    426.69 o 
  40   2   4     3249.07     2262.58    561.48 o 
   1   3   4   165817.28   174368.38   2717.41 o 
   3   3   4    48499.41    43974.45    646.61 o 
   5   3   4   419784.34   404971.22   4505.95 o 
   7   3   4    37373.37    40894.78    830.74 o 
   9   3   4    66008.68    62775.22    947.11 o 
  11   3   4     4498.79     5348.72    232.29 o 
  13   3   4   157194.80   149343.66   2073.51 o 
  15   3   4    34589.93    28201.40    622.28 o 
  17   3   4    64603.30    61295.55   1027.79 o 
  19   3   4    32221.95    30146.54    649.10 o 
  21   3   4    23918.42    24889.58    602.04 o 
  23   3   4    74797.60    78825.62   1849.78 o 
  25   3   4     1509.20     1393.87    274.00 o 
  27   3   4    23548.25    22988.03    923.15 o 
  29   3   4     9362.67     9865.09    677.30 o 
  31   3   4    24611.73    24919.44   1279.16 o 
  33   3   4     5975.01     6850.46    633.10 o 
  35   3   4     4525.90     3908.94    680.07 o 
  37   3   4     5736.72     6216.51    741.43 o 
  39   3   4      939.91     1182.40    485.85 o 
   0   4   4       92.88       -1.74    204.56 o 
   2   4   4    11158.23    10519.74    485.95 o 
   4   4   4    77016.52    76882.12   1178.10 o 
   6   4   4    39971.35    39327.00    888.75 o 
   8   4   4    11211.26    10619.23    311.24 o 
  10   4   4    18597.41    17111.54    368.36 o 
  12   4   4     4123.58     4035.64    222.24 o 
  14   4   4     1588.90     1327.27    127.16 o 
  16   4   4    18333.84    19266.16    455.37 o 
  18   4   4    31403.68    31677.12    819.04 o 
  20   4   4    19246.86    18654.51    636.48 o 
  22   4   4     8753.26     7275.58    523.39 o 
  24   4   4     5693.43     6267.23    744.28 o 
  26   4   4    19506.83    18399.69    832.30 o 
  28   4   4    10114.90     9245.63    660.42 o 
  30   4   4     2212.81     2186.60    472.80 o 
  32   4   4     6203.69     6269.64    697.55 o 
  34   4   4     7611.08     9115.57    977.62 o 
  36   4   4     2396.76     1680.15    488.91 o 
  38   4   4     1491.86     1581.79    507.19 o 
   1   5   4    14140.70    13398.44    350.33 o 
   3   5   4      842.29     1135.54    138.92 o 
   5   5   4     7610.75     8296.86    301.78 o 
   7   5   4      569.13      300.93     87.35 o 
   9   5   4    21707.01    20343.45    522.62 o 
  11   5   4      372.52      240.13    136.89 o 
  13   5   4    30807.62    30563.61    638.06 o 
  15   5   4      454.69      547.20    198.41 o 
  17   5   4     4056.94     4913.15    321.58 o 
  19   5   4     5721.01     5382.34    398.48 o 
  21   5   4     1209.07     1062.91    372.62 o 
  23   5   4     1230.84     1358.65    332.31 o 
  25   5   4       22.74       87.69    290.99 o 
  27   5   4     3755.64     2882.85    498.73 o 
  29   5   4      991.46      876.29    420.95 o 
  31   5   4     1193.54     1061.05    521.69 o 
  33   5   4       11.54      539.09    404.05 o 
  35   5   4     1591.94     1741.93    510.98 o 
  37   5   4     1444.37     1317.87    569.14 o 
   0   6   4    89822.16    88638.41   1877.13 o 
   2   6   4    85753.23    93476.74   1306.31 o 
   4   6   4   139993.98   143030.02   1869.45 o 
   6   6   4    85799.96    87476.53   1120.28 o 
   8   6   4   148890.55   145331.34   1936.26 o 
  10   6   4    64619.00    64230.74   1170.53 o 
  12   6   4    96663.36    93320.62   1583.20 o 
  14   6   4   120640.38   121012.35   1973.37 o 
  16   6   4    60967.81    57326.24   1144.12 o 
  18   6   4    27446.76    29544.28    762.11 o 
  20   6   4    81538.23    80644.84   1514.84 o 
  22   6   4    73543.27    73320.23   2083.86 o 
  24   6   4    52873.02    51638.63   2251.26 o 
  26   6   4    26683.23    26244.96   1233.10 o 
  28   6   4    50244.57    51197.90   1943.29 o 
  30   6   4    26654.99    22736.51   1326.23 o 
  32   6   4    13136.23    14206.02   1127.44 o 
  34   6   4    15231.68    14511.05   1090.17 o 
  36   6   4    23859.67    23221.54   1340.43 o 
   1   7   4    49818.93    54158.37    938.79 o 
   3   7   4    43210.51    42653.80    700.34 o 
   5   7   4   141665.81   136827.75   1850.24 o 
   7   7   4     6055.22     6726.13    329.77 o 
   9   7   4    75441.90    72514.19   1228.23 o 
  11   7   4      494.72      423.39    204.55 o 
  13   7   4    76484.65    74066.86   1366.18 o 
  15   7   4    31184.34    29353.26    750.74 o 
  17   7   4    21255.36    21020.18    740.10 o 
  19   7   4    22529.28    21243.28    798.69 o 
  21   7   4    18558.06    18588.01    748.87 o 
  23   7   4    28195.83    30098.46    973.54 o 
  25   7   4      202.83      751.21    371.04 o 
  27   7   4    16304.50    17698.15   1114.66 o 
  29   7   4      228.26      749.36    419.53 o 
  31   7   4    23527.75    24601.39   1453.81 o 
  33   7   4     3087.67     3485.74    623.33 o 
  35   7   4     3016.98     2476.09    596.59 o 
   0   8   4    13239.61    14069.58    536.62 o 
   2   8   4    22798.97    24510.29    695.04 o 
   4   8   4     2804.51     3277.81    259.49 o 
   6   8   4    18154.09    18943.25    539.58 o 
   8   8   4     6297.93     5960.71    336.55 o 
  10   8   4     6532.72     5902.74    453.12 o 
  12   8   4     5619.42     5664.58    416.44 o 
  14   8   4    14389.74    14191.04    619.83 o 
  16   8   4     4089.64     4514.60    410.26 o 
  18   8   4    28243.12    27460.31    889.63 o 
  20   8   4    22444.98    22311.62    885.41 o 
  22   8   4    10230.00    11398.11    641.21 o 
  24   8   4     2571.82     2457.51    434.44 o 
  26   8   4     4249.05     3864.55   1001.52 o 
  28   8   4     1418.64     1198.64    660.95 o 
  30   8   4     5180.75     4855.66    715.59 o 
  32   8   4     1316.75      630.29    445.57 o 
  34   8   4     3206.63     3608.83    670.57 o 
   1   9   4      139.76       40.12    143.76 o 
   3   9   4      167.27      369.23    166.62 o 
   5   9   4      642.37      556.84    176.63 o 
   7   9   4     1041.19     1070.41    206.24 o 
   9   9   4     7274.22     6604.90    546.16 o 
  11   9   4     2953.64     3245.41    332.81 o 
  13   9   4       77.94     -116.87    182.41 o 
  15   9   4     4829.65     4250.87    410.87 o 
  17   9   4     8462.63     9553.90    576.87 o 
  19   9   4      765.56      936.25    293.09 o 
  21   9   4      380.45      410.75    271.17 o 
  23   9   4      721.61      938.68    370.30 o 
  25   9   4       45.33       83.61    307.07 o 
  27   9   4      731.25      449.20    429.86 o 
  29   9   4       77.19     -195.69    408.38 o 
  31   9   4        1.74      202.66    434.67 o 
   0  10   4    17207.43    17345.03   1188.76 o 
   2  10   4    18432.61    20482.25    656.10 o 
   4  10   4     9413.92     8581.70    459.18 o 
   6  10   4    17198.16    18313.23   1035.90 o 
   8  10   4    10078.79    10544.53    520.50 o 
  10  10   4     7384.28     7320.93    549.01 o 
  12  10   4     6251.78     6168.25    445.41 o 
  14  10   4    10896.20    11426.98    577.16 o 
  16  10   4     3227.51     2526.79    371.37 o 
  18  10   4    11513.42    11561.06    655.93 o 
  20  10   4     8480.64     8923.83    713.84 o 
  22  10   4     3754.73     3400.61    544.78 o 
  24  10   4     1955.54     1246.11    409.77 o 
  26  10   4     6003.75     5999.08    659.77 o 
  28  10   4     5441.75     5793.03    670.24 o 
   1  11   4    18159.61    18463.92   1241.44 o 
   3  11   4     6954.15     6939.12    530.32 o 
   5  11   4    24642.08    25476.86    865.51 o 
   7  11   4       16.37      327.18    247.57 o 
   9  11   4    54462.37    57761.59   1374.21 o 
  11  11   4     4279.49     4342.77    436.45 o 
  13  11   4    41649.09    43538.96   1121.85 o 
  15  11   4     5506.22     6130.75    475.50 o 
  17  11   4    11940.00    11852.67    639.90 o 
  19  11   4    11979.49    12787.15    839.13 o 
  21  11   4     1504.70     1490.33    429.08 o 
  23  11   4    12336.64    10864.35    992.19 o 
  25  11   4      197.25      395.07    385.73 o 
   0  12   4    27544.94    27672.12   1680.44 o 
   2  12   4    15750.14    18900.47   1014.27 o 
   4  12   4     8953.44     9445.35    764.98 o 
   6  12   4    29953.22    30414.54   1233.82 o 
   8  12   4    45989.87    46915.70   1356.97 o 
  10  12   4    22106.38    20519.19   1122.33 o 
  12  12   4    17611.34    16833.86    850.39 o 
  14  12   4    28587.07    29213.19   1008.41 o 
  16  12   4    16449.57    14889.26    906.00 o 
  18  12   4     3332.72     2387.25    534.39 o 
  20  12   4     6440.12     5327.05    544.99 o 
  22  12   4    15807.54    15299.09    879.66 o 
   1  13   4     3736.62     3581.48    554.14 o 
   3  13   4     3007.90     3513.95    543.65 o 
   5  13   4     1800.45     1748.78    428.97 o 
   7  13   4      226.07      388.84    356.89 o 
   9  13   4    10395.56    10962.07   1177.22 o 
  11  13   4     1038.72      954.46    386.02 o 
  13  13   4     2385.10     1494.27    600.69 o 
  15  13   4       65.71      304.56    309.04 o 
  17  13   4     2538.65     2730.35    519.92 o 
   0  14   4     2993.35     2972.96    774.69 o 
   2  14   4     2282.72      940.68    427.15 o 
   4  14   4     4974.83     4956.03    643.28 o 
   6  14   4     5817.27     4176.02    610.39 o 
   8  14   4     5568.77     6190.40    708.68 o 
  10  14   4     4736.43     4368.98    739.60 o 
   1   1   5     3399.11     3961.88    176.94 o 
   3   1   5    21470.79    26648.09    483.37 o 
   5   1   5    43347.44    43377.98    813.34 o 
   7   1   5     3535.89     3268.82    202.98 o 
   9   1   5    35914.50    34727.15    709.96 o 
  11   1   5     3367.54     3085.89    219.84 o 
  13   1   5    22889.61    25867.24    614.73 o 
  15   1   5    14091.02    15672.46    470.66 o 
  17   1   5     7374.52     6260.41    327.62 o 
  19   1   5    17790.41    17014.19    475.82 o 
  21   1   5        3.75      133.85    137.24 o 
  23   1   5    10264.32    11091.83    558.34 o 
  25   1   5     1019.42      897.12    214.81 o 
  27   1   5    12295.07    13194.71    533.69 o 
  29   1   5     2511.49     2541.69    309.74 o 
  31   1   5    11598.38    12712.37    729.95 o 
  33   1   5      120.09       80.14    281.14 o 
  35   1   5     3849.46     5029.05    565.66 o 
  37   1   5     1002.77      714.24    387.37 o 
  39   1   5       94.98      322.15    475.22 o 
   0   2   5    49164.04    49049.22   1087.25 o 
   2   2   5   226980.89   233592.59   2818.18 o 
   4   2   5   599898.13   615163.00   7147.72 o 
   6   2   5     1802.24     1689.94    135.24 o 
   8   2   5     6113.42     6147.00    264.18 o 
  10   2   5   308261.16   298490.34   4440.59 o 
  12   2   5   154599.86   147369.05   2348.54 o 
  14   2   5     3101.12     3330.44    273.28 o 
  16   2   5    92450.48    95246.79   1559.13 o 
  18   2   5   303354.28   296119.00   4212.86 o 
  20   2   5    33419.67    29657.25    665.33 o 
  22   2   5      164.59       52.18    155.36 o 
  24   2   5   117518.35   114346.63   1819.17 o 
  26   2   5   133888.66   128415.27   2036.13 o 
  28   2   5       59.73       60.07    228.29 o 
  30   2   5     6282.60     6240.29    539.36 o 
  32   2   5    73082.55    72228.28   2711.40 o 
  34   2   5    25722.90    27045.40   1113.39 o 
  36   2   5      328.15       30.02    322.40 o 
  38   2   5    22309.33    22217.66   1080.21 o 
  40   2   5    26107.93    30921.73   1443.11 o 
   1   3   5    11843.49    11357.72    316.37 o 
   3   3   5      412.79      512.19    100.94 o 
   5   3   5    23532.16    24915.39    420.59 o 
   7   3   5     2107.04     1493.46    172.18 o 
   9   3   5    27431.80    24541.00    486.58 o 
  11   3   5     3993.15     2888.23    170.59 o 
  13   3   5    11096.66    12877.91    487.93 o 
  15   3   5     1935.42     2961.40    219.16 o 
  17   3   5    12139.38     9928.61    381.04 o 
  19   3   5     1285.59      971.60    171.83 o 
  21   3   5      129.62       60.14    138.86 o 
  23   3   5       23.84      194.49    195.26 o 
  25   3   5      251.32      700.17    253.99 o 
  27   3   5    11127.19    10679.67    664.41 o 
  29   3   5     3014.68     3353.74    498.34 o 
  31   3   5     5854.36     5454.46    759.41 o 
  33   3   5     1170.39     1806.01    456.30 o 
  35   3   5     1824.55     2306.77    555.69 o 
  37   3   5      174.36     -108.58    387.78 o 
  39   3   5       18.25      227.94    428.98 o 
   0   4   5      271.87     3027.44    365.14 o 
   2   4   5   125325.52   136035.64   1851.72 o 
   4   4   5   348225.44   345289.31   4119.90 o 
   6   4   5    46117.18    49600.59    754.67 o 
   8   4   5    37772.45    35775.50    643.49 o 
  10   4   5   152809.38   154785.11   2108.49 o 
  12   4   5    99218.47    93672.60   1449.64 o 
  14   4   5     2458.49     2945.36    250.03 o 
  16   4   5    19810.00    18531.51    547.01 o 
  18   4   5    84123.29    80740.66   1566.79 o 
  20   4   5    24164.74    24435.48    738.42 o 
  22   4   5     5873.02     5801.48    492.36 o 
  24   4   5    58036.32    60430.99   1551.69 o 
  26   4   5    40323.26    43174.79   1638.96 o 
  28   4   5    27617.85    26174.08   1023.69 o 
  30   4   5    48447.18    47448.77   1446.91 o 
  32   4   5    38419.52    37952.42   1503.92 o 
  34   4   5     7993.98     8390.93    849.95 o 
  36   4   5     9022.50     8190.76    840.65 o 
  38   4   5    12383.25    14711.92   1089.71 o 
   1   5   5      835.91     1110.46    135.76 o 
   3   5   5     6110.33     5341.14    220.94 o 
   5   5   5    18323.89    17366.17    386.22 o 
   7   5   5      731.73      688.66    113.29 o 
   9   5   5     3420.60     3446.14    203.00 o 
  11   5   5      584.08      948.96    165.82 o 
  13   5   5    30543.74    27759.53    607.11 o 
  15   5   5     8639.71     8604.10    345.63 o 
  17   5   5    16976.60    16256.72    492.57 o 
  19   5   5     3326.62     3099.79    362.08 o 
  21   5   5    10814.99    10933.52    704.67 o 
  23   5   5    11444.51    12488.43    695.08 o 
  25   5   5        2.07      122.41    259.57 o 
  27   5   5     2358.34     1375.11    419.07 o 
  29   5   5      298.74      243.51    388.26 o 
  31   5   5     6178.67     7023.35    781.31 o 
  33   5   5     2661.95     2429.55    531.56 o 
  35   5   5      214.04       12.78    365.73 o 
  37   5   5      884.96      793.16    461.89 o 
   0   6   5   171620.69   174452.17   3982.05 o 
   2   6   5     9492.33    13104.79    850.73 o 
   4   6   5    33088.56    30917.63    620.55 o 
   6   6   5     6931.78     6498.24    258.18 o 
   8   6   5    28153.48    28497.30    573.27 o 
  10   6   5    52232.44    49227.15    915.47 o 
  12   6   5    32263.26    30689.42    729.14 o 
  14   6   5    34684.49    31865.45    766.08 o 
  16   6   5     1908.10     1740.55    272.12 o 
  18   6   5    45611.18    46093.06   1015.18 o 
  20   6   5       34.78      266.06    251.33 o 
  22   6   5    18292.58    18175.59    991.09 o 
  24   6   5     2583.83     3499.51    532.43 o 
  26   6   5     8953.65     7820.69    769.01 o 
  28   6   5     2762.88     3393.11    580.11 o 
  30   6   5     1030.53     1001.54    429.21 o 
  32   6   5     3672.78     2740.17    567.21 o 
  34   6   5     1535.58      944.21    464.82 o 
  36   6   5    11698.38    12736.21   1068.96 o 
   1   7   5     3695.18     4084.72    243.20 o 
   3   7   5     4371.40     4664.22    269.89 o 
   5   7   5      783.38      803.09    145.49 o 
   7   7   5     1690.62     1554.40    200.68 o 
   9   7   5     3933.26     3694.84    272.98 o 
  11   7   5      105.82      -82.08    150.33 o 
  13   7   5     7350.54     7848.60    400.07 o 
  15   7   5      722.45      510.55    186.82 o 
  17   7   5      208.62      433.13    209.09 o 
  19   7   5      275.05      199.02    251.09 o 
  21   7   5       81.19      139.07    277.67 o 
  23   7   5     1349.13     1923.61    379.98 o 
  25   7   5     1177.55      428.30    362.78 o 
  27   7   5      515.96      565.82    393.32 o 
  29   7   5      198.68      541.00    414.58 o 
  31   7   5      110.52      167.48    369.11 o 
  33   7   5     1318.39      720.89    668.52 o 
  35   7   5       25.13       -8.32    410.56 o 
   0   8   5      878.63     3180.90    345.38 o 
   2   8   5    54555.36    59713.74    992.76 o 
   4   8   5   154294.61   155586.58   2259.06 o 
   6   8   5    13110.04    13655.17    493.87 o 
   8   8   5     1449.64     1036.54    196.22 o 
  10   8   5    68082.03    66455.64   1198.88 o 
  12   8   5    97322.80    93659.07   1553.65 o 
  14   8   5    10009.56     8659.82    502.50 o 
  16   8   5    12346.29    12247.18    600.45 o 
  18   8   5    82995.90    78618.46   1913.82 o 
  20   8   5    30169.98    28966.89   1080.32 o 
  22   8   5     1648.56      980.20    487.55 o 
  24   8   5    36873.14    38652.08   1540.33 o 
  26   8   5    41917.20    39714.67   1743.43 o 
  28   8   5     2906.78     3583.31    643.25 o 
  30   8   5     2614.01     2307.40    739.24 o 
  32   8   5    25675.66    24840.05   1413.97 o 
   1   9   5    12326.85    12579.41    438.08 o 
   3   9   5    10781.06    11071.03    455.30 o 
   5   9   5    16883.01    18334.95    555.41 o 
   7   9   5      451.79      720.98    209.70 o 
   9   9   5    10696.95    10947.86    509.93 o 
  11   9   5      446.56      307.18    193.65 o 
  13   9   5    16062.75    14939.83    850.17 o 
  15   9   5        5.80      -84.70    198.47 o 
  17   9   5     9741.19     9811.03    755.39 o 
  19   9   5     2767.89     1775.97    456.29 o 
  21   9   5     7478.25     7507.83    656.47 o 
  23   9   5     6513.64     7827.26    697.24 o 
  25   9   5      270.93      454.23    360.08 o 
  27   9   5     1980.58     2622.77    579.38 o 
  29   9   5        8.33      214.22    444.13 o 
  31   9   5      894.01     1343.06    513.91 o 
   0  10   5    89719.30    95853.10   2614.81 o 
   2  10   5    35908.74    36981.57   1249.71 o 
   4  10   5     5956.32     8090.09    475.91 o 
   6  10   5    54296.04    54184.39   1261.66 o 
   8  10   5    74461.80    77838.66   1628.51 o 
  10  10   5     6415.67     5788.30    424.96 o 
  12  10   5     4023.77     3994.63    383.84 o 
  14  10   5    59294.66    59086.10   1305.25 o 
  16  10   5    15781.74    15353.81    838.33 o 
  18  10   5     2043.38     1062.47    328.26 o 
  20  10   5    21011.23    19953.02    986.28 o 
  22  10   5    29793.06    29656.78   1537.68 o 
  24  10   5     2463.83     2260.83    473.95 o 
  26  10   5     5204.58     5080.30    630.39 o 
  28  10   5    25589.05    26220.95   1673.84 o 
   1  11   5      472.29      736.87    272.53 o 
   3  11   5     3789.20     3881.83    437.93 o 
   5  11   5      385.95      419.54    245.69 o 
   7  11   5      315.48       34.65    245.60 o 
   9  11   5      350.72      651.35    248.20 o 
  11  11   5        0.11      256.45    265.52 o 
  13  11   5      911.79     1015.72    294.52 o 
  15  11   5      388.83      745.87    296.11 o 
  17  11   5       10.49       96.51    266.90 o 
  19  11   5       13.49     -313.43    279.01 o 
  21  11   5       15.54     -113.42    292.15 o 
  23  11   5      769.43     1024.95    507.12 o 
  25  11   5      143.28      -32.89    328.14 o 
   0  12   5    32682.24    34389.70   3765.58 o 
   2  12   5      339.31      704.20    529.26 o 
   4  12   5    19696.31    20639.01   1039.37 o 
   6  12   5     5612.47     5945.36    539.80 o 
   8  12   5    14118.59    13694.31    707.06 o 
  10  12   5     8837.88     7997.81    623.95 o 
  12  12   5     1232.17     1680.62    366.65 o 
  14  12   5    12055.13    13527.21    856.81 o 
  16  12   5      169.92      555.00    341.10 o 
  18  12   5    18712.66    16582.55    940.70 o 
  20  12   5      505.17      452.92    333.67 o 
  22  12   5     7052.40     8429.25    857.01 o 
   1  13   5     3116.88     2404.19    474.73 o 
   3  13   5      143.37      154.65    347.21 o 
   5  13   5     4626.77     3024.94    518.89 o 
   7  13   5        0.57      239.97    341.01 o 
   9  13   5     6390.71     7707.50    736.83 o 
  11  13   5      455.20      561.37    422.02 o 
  13  13   5     3768.83     3239.78    551.93 o 
  15  13   5       30.14      -59.35    356.80 o 
   0  14   5    13892.97    14357.67   1400.78 o 
   2  14   5    10343.72    10960.77   1019.99 o 
   4  14   5     8698.84    10212.50    852.51 o 
   6  14   5    11295.10    12065.76    915.90 o 
   0   0   6   738292.19   855937.25  30149.62 o 
   2   0   6    71993.49    94257.50   1929.87 o 
   4   0   6    34013.44    32028.01    955.51 o 
   6   0   6   292390.53   324173.44   6780.31 o 
   8   0   6   501210.97   481507.28  11347.45 o 
  10   0   6     6083.26     9458.50    494.25 o 
  12   0   6    94551.62    90280.76   2202.89 o 
  14   0   6   346717.38   340857.97   7222.64 o 
  16   0   6   138792.34   128038.77   3042.54 o 
  18   0   6     7712.02    10109.99    608.33 o 
  20   0   6   150803.28   149796.72   3108.16 o 
  22   0   6   122289.23   122813.80   2685.44 o 
  24   0   6    36110.76    36228.97   1161.31 o 
  26   0   6     2015.65     1766.77    358.98 o 
  28   0   6    60569.77    65622.86   1984.29 o 
  30   0   6    35078.84    36699.72   1298.14 o 
  32   0   6    16974.39    16552.84    939.00 o 
  34   0   6    19351.73    19041.35   1679.70 o 
  36   0   6    74277.35    76426.69   6906.27 o 
  38   0   6    17369.90    21148.72   2399.57 o 
  40   0   6     6041.50     4901.62   1464.74 o 
   1   1   6     8743.15     6368.89    202.66 o 
   3   1   6     4639.23     6224.98    274.09 o 
   5   1   6    30428.72    34185.51    711.65 o 
   7   1   6     9847.02     9536.23    333.91 o 
   9   1   6    13707.11    13157.02    350.82 o 
  11   1   6     9155.50     9101.91    348.22 o 
  13   1   6    29768.94    27535.25    658.24 o 
  15   1   6    32655.13    31413.03    742.77 o 
  17   1   6     9437.40    10856.44    438.63 o 
  19   1   6    15838.56    17472.88    532.05 o 
  21   1   6     8502.61     6937.84    351.74 o 
  23   1   6    11549.22    10830.14    557.75 o 
  25   1   6      455.44      442.32    205.71 o 
  27   1   6     2042.52     2058.03    276.32 o 
  29   1   6     1698.58     1808.01    276.63 o 
  31   1   6     2796.03     2386.18    385.64 o 
  33   1   6     2836.54     2596.34    649.65 o 
  35   1   6      165.40      427.30    343.08 o 
  37   1   6     2218.15     1759.30    431.09 o 
  39   1   6      132.25      577.65    517.67 o 
   0   2   6     8878.49     9725.73    616.21 o 
   2   2   6     4958.88     3995.47    177.60 o 
   4   2   6     1565.22     1181.01    131.92 o 
   6   2   6    43525.30    40339.28    691.27 o 
   8   2   6    72278.98    78545.20   1248.94 o 
  10   2   6    66428.59    65743.82   1312.82 o 
  12   2   6    13310.40    13332.01    425.75 o 
  14   2   6    53729.55    54816.55   1080.64 o 
  16   2   6    12242.47    12936.06    542.34 o 
  18   2   6     5096.91     4775.00    300.76 o 
  20   2   6     4382.54     4361.73    310.53 o 
  22   2   6    34768.07    35338.19   1003.62 o 
  24   2   6     5626.96     5992.70    366.23 o 
  26   2   6     1171.13     1128.62    280.68 o 
  28   2   6     5241.69     5077.29    466.04 o 
  30   2   6    34431.75    34677.69   1058.80 o 
  32   2   6     3088.98     3069.45    461.47 o 
  34   2   6     1300.69     1001.62    425.99 o 
  36   2   6     3792.85     3457.92    709.23 o 
  38   2   6     4097.66     4390.54    584.43 o 
   1   3   6    89549.51    98878.94   1478.91 o 
   3   3   6    21106.76    19484.40    506.38 o 
   5   3   6    88233.30    86367.77   1115.93 o 
   7   3   6     3212.09     3534.72    203.95 o 
   9   3   6    78493.45    79814.63   1213.46 o 
  11   3   6     9809.85     9198.97    329.59 o 
  13   3   6    89294.02    89122.50   1570.34 o 
  15   3   6     2852.53     2960.40    244.43 o 
  17   3   6    12063.53    11758.19    426.60 o 
  19   3   6    14754.26    14682.48    491.39 o 
  21   3   6      702.54      480.59    185.35 o 
  23   3   6    31584.77    31389.13   1317.22 o 
  25   3   6     2215.85     2463.91    339.27 o 
  27   3   6    13568.92    14351.43    764.82 o 
  29   3   6      199.43      988.17    357.10 o 
  31   3   6     6605.36     7980.31    667.32 o 
  33   3   6      824.03     1410.65    399.19 o 
  35   3   6     4120.30     4206.63    554.92 o 
  37   3   6      829.07     1072.08    481.96 o 
  39   3   6       98.71      252.41    437.81 o 
   0   4   6   534066.13   562162.19  15187.38 o 
   2   4   6    47964.91    57355.74   1808.47 o 
   4   4   6    17300.30    16578.62    474.72 o 
   6   4   6   125293.77   124039.98   1627.24 o 
   8   4   6   131228.97   125709.19   1568.94 o 
  10   4   6    10371.00    10511.56    307.17 o 
  12   4   6     1528.75     1823.90    159.14 o 
  14   4   6   147008.67   146602.88   2229.13 o 
  16   4   6    21515.48    20698.59   1015.15 o 
  18   4   6    14333.73    13880.12    620.38 o 
  20   4   6    30137.15    30543.37    847.97 o 
  22   4   6    94760.13    92729.28   1829.81 o 
  24   4   6       33.08       45.46    296.49 o 
  26   4   6     2572.60     2087.84    376.11 o 
  28   4   6    37860.50    38720.45   1519.94 o 
  30   4   6    24787.31    26327.78   1304.27 o 
  32   4   6       21.65     -479.17    319.44 o 
  34   4   6     2245.01     1343.33    465.25 o 
  36   4   6    20405.15    23301.94   2074.89 o 
  38   4   6     4349.01     5713.32    735.04 o 
   1   5   6       93.09      184.23    104.56 o 
   3   5   6      224.30      137.26     99.36 o 
   5   5   6      184.19      239.12    103.49 o 
   7   5   6     1305.11     1140.08    133.48 o 
   9   5   6      530.63      480.61    121.74 o 
  11   5   6      248.69      234.93    140.86 o 
  13   5   6      542.61      479.25    137.38 o 
  15   5   6     3032.96     2596.01    257.24 o 
  17   5   6       33.40      -78.57    139.97 o 
  19   5   6     1459.67     1588.47    293.10 o 
  21   5   6      298.51      273.64    237.59 o 
  23   5   6     1770.86     1423.48    340.86 o 
  25   5   6       53.58       78.02    286.00 o 
  27   5   6     1061.39      907.25    328.33 o 
  29   5   6      318.01      350.20    359.71 o 
  31   5   6     2391.59     2333.57    513.78 o 
  33   5   6       25.56      170.21    382.34 o 
  35   5   6        7.02      159.84    399.09 o 
  37   5   6      338.02       87.92    405.71 o 
   0   6   6   121756.30   125920.34   2557.23 o 
   2   6   6    90704.91    91388.49   1304.32 o 
   4   6   6     8429.27    10287.11    343.95 o 
   6   6   6    63557.81    57613.12    986.39 o 
   8   6   6    37196.29    36369.05    716.84 o 
  10   6   6    13294.54    12527.29    448.47 o 
  12   6   6    54916.52    54058.13   1000.42 o 
  14   6   6   133483.58   128721.85   2302.09 o 
  16   6   6    20107.51    19028.34    679.99 o 
  18   6   6    22927.76    23007.70    869.68 o 
  20   6   6    73410.05    70024.27   1538.67 o 
  22   6   6    87316.64    84905.07   3594.59 o 
  24   6   6    20675.40    19738.99   1067.36 o 
  26   6   6    13777.21    11832.56    902.75 o 
  28   6   6    15519.06    14626.12   1028.89 o 
  30   6   6    28128.21    32012.25   2431.65 o 
  32   6   6     4243.96     4134.00    662.59 o 
  34   6   6    11531.56    13042.93   1070.40 o 
  36   6   6    21277.08    21809.03   1346.07 o 
   1   7   6    34530.34    37782.35    814.14 o 
   3   7   6     6165.21     5952.96    299.71 o 
   5   7   6    27378.47    26550.84    603.15 o 
   7   7   6        3.53      -37.37    140.19 o 
   9   7   6    29047.11    28423.15    709.55 o 
  11   7   6     2896.85     2937.75    255.20 o 
  13   7   6    25336.93    24465.90    704.20 o 
  15   7   6      342.89      391.13    206.30 o 
  17   7   6     7163.26     7159.45    498.37 o 
  19   7   6     5670.59     5942.39    750.46 o 
  21   7   6     1513.69     1371.13    375.80 o 
  23   7   6    10299.00     9273.09    804.46 o 
  25   7   6      641.18      484.62    390.36 o 
  27   7   6     7833.88     8026.09    971.22 o 
  29   7   6      484.99      978.29    434.74 o 
  31   7   6     5223.47     6491.54    797.32 o 
  33   7   6      551.13      522.97    461.26 o 
   0   8   6     1353.87     2219.00    310.69 o 
   2   8   6    13448.46    15311.98    798.95 o 
   4   8   6    85692.30    84744.72   1491.36 o 
   6   8   6       46.11      178.35    184.46 o 
   8   8   6      435.68      470.01    165.57 o 
  10   8   6     9119.65     8512.67    406.79 o 
  12   8   6    17193.87    16703.77    604.94 o 
  14   8   6      397.54      521.66    227.31 o 
  16   8   6    49017.36    47561.22   1221.73 o 
  18   8   6    96630.72    91500.46   2132.44 o 
  20   8   6    20090.18    19344.50    917.41 o 
  22   8   6      547.14      602.57    318.45 o 
  24   8   6    29487.93    27614.45   1135.31 o 
  26   8   6    14336.61    13164.77   1001.31 o 
  28   8   6       98.46       -5.77    367.48 o 
  30   8   6       61.41     -202.83    398.01 o 
  32   8   6     8726.74     8113.60    886.92 o 
   1   9   6       18.22      176.97    150.40 o 
   3   9   6      780.94     1281.36    216.73 o 
   5   9   6      517.33      707.52    202.49 o 
   7   9   6      269.31      325.19    176.83 o 
   9   9   6      934.20      699.26    197.55 o 
  11   9   6      118.68       -4.58    210.56 o 
  13   9   6     1354.77      802.19    270.23 o 
  15   9   6      215.24      353.78    254.96 o 
  17   9   6     2194.77     2238.69    361.23 o 
  19   9   6     1007.50      694.24    337.02 o 
  21   9   6     3222.81     2503.66    432.69 o 
  23   9   6      465.85      702.40    344.99 o 
  25   9   6       35.38      160.79    320.73 o 
  27   9   6      796.11      503.55    411.08 o 
  29   9   6      438.00      329.99    459.77 o 
   0  10   6    52396.82    55161.50   1558.49 o 
   2  10   6     2152.08     2647.91    297.09 o 
   4  10   6      173.39      607.56    227.58 o 
   6  10   6    28682.21    27972.76    903.36 o 
   8  10   6    30814.69    30585.62    903.34 o 
  10  10   6     4331.09     4206.33    455.11 o 
  12  10   6     1408.85     1568.14    314.48 o 
  14  10   6    24986.60    24555.46    904.52 o 
  16  10   6     6635.14     7436.63    583.20 o 
  18  10   6     1049.48      705.65    303.91 o 
  20  10   6     8420.72     7102.05    598.45 o 
  22  10   6    14924.51    16324.95    958.46 o 
  24  10   6      817.41      979.62    546.67 o 
  26  10   6       75.73      268.49    377.83 o 
  28  10   6    11350.60    13044.38   1094.76 o 
   1  11   6     7553.54     7799.42    573.93 o 
   3  11   6      517.92     1214.97    304.05 o 
   5  11   6    22719.02    22563.70    825.10 o 
   7  11   6      116.71      373.05    259.09 o 
   9  11   6    11406.92    10882.61    899.13 o 
  11  11   6      761.30      655.91    303.37 o 
  13  11   6     8291.05     9839.83    692.85 o 
  15  11   6     4556.90     4388.83    583.36 o 
  17  11   6     5349.94     5110.96    529.06 o 
  19  11   6     4281.91     3409.86    453.14 o 
  21  11   6     1561.93      750.93    348.52 o 
  23  11   6     2669.84     2147.02    430.95 o 
   0  12   6     3297.65     4542.34   1549.72 o 
   2  12   6    26310.11    30610.01   1508.92 o 
   4  12   6    54509.72    54708.20   1704.43 o 
   6  12   6    13616.10    13841.05    865.70 o 
   8  12   6    12475.65    13051.04    871.53 o 
  10  12   6    49400.16    49474.88   1963.00 o 
  12  12   6    39556.79    41893.00   1753.39 o 
  14  12   6     9630.28     9700.18    719.94 o 
  16  12   6    16208.55    17606.97    951.79 o 
  18  12   6    32732.02    33784.37   1273.01 o 
  20  12   6    13965.29    15064.44    986.86 o 
   1  13   6     1591.11     1425.27    764.85 o 
   3  13   6     1330.81      679.91    409.86 o 
   5  13   6     1290.67     1312.52    421.40 o 
   7  13   6        8.96      216.19    389.99 o 
   9  13   6     2056.40     1846.48    555.23 o 
  11  13   6      209.17      601.34    423.67 o 
  13  13   6      717.22      548.31    407.84 o 
   0  14   6     1045.08     1875.87    703.72 o 
   1   1   7    47200.26    47206.29   1077.72 o 
   3   1   7     8787.81     9033.96    298.54 o 
   5   1   7    74448.43    75739.41   1218.52 o 
   7   1   7    15282.82    15731.35    498.74 o 
   9   1   7    63571.24    59653.02   1129.54 o 
  11   1   7     2782.93     2074.77    175.16 o 
  13   1   7   113959.67   110390.06   2259.14 o 
  15   1   7      247.05      731.80    222.64 o 
  17   1   7    26930.10    25665.00    690.62 o 
  19   1   7    15768.95    16495.08    885.96 o 
  21   1   7     4408.15     4140.09    315.70 o 
  23   1   7    45255.35    44878.05    937.54 o 
  25   1   7    14683.62    14173.72    531.26 o 
  27   1   7     8461.30     8027.42    553.03 o 
  29   1   7     2458.83     2184.74    327.37 o 
  31   1   7    11026.20    10731.98    655.69 o 
  33   1   7     1921.17     1835.21    374.10 o 
  35   1   7     8859.79     9148.27    951.84 o 
  37   1   7     2525.99     3240.18    588.00 o 
  39   1   7      901.35     1599.90    648.02 o 
   0   2   7   291057.84   320277.75   5620.74 o 
   2   2   7   132494.72   147377.55   1899.11 o 
   4   2   7    62168.10    65224.20    957.79 o 
   6   2   7   136576.80   146833.69   2017.43 o 
   8   2   7   129181.99   132721.64   1986.91 o 
  10   2   7    45600.84    47857.16    876.19 o 
  12   2   7    69829.30    72872.81   1346.57 o 
  14   2   7   133279.38   125520.45   2118.11 o 
  16   2   7    23729.54    23786.51    654.56 o 
  18   2   7    17150.11    17271.18    570.65 o 
  20   2   7    57713.59    56803.07   1132.31 o 
  22   2   7    85154.73    87303.34   1581.59 o 
  24   2   7    20286.95    19986.58    670.21 o 
  26   2   7    24294.87    25731.63    845.24 o 
  28   2   7    38770.71    36769.07   1063.31 o 
  30   2   7    40580.39    39867.77   1523.07 o 
  32   2   7    12489.86    12680.16    826.61 o 
  34   2   7    19947.44    21434.23   1037.28 o 
  36   2   7    27814.59    26171.37   1302.16 o 
  38   2   7    12876.09    14817.08   1013.40 o 
   1   3   7    82102.85    79654.57   1134.24 o 
   3   3   7    10569.86    12550.81    386.52 o 
   5   3   7    48138.66    54595.24    845.69 o 
   7   3   7     8848.95     7756.59    290.51 o 
   9   3   7    27174.17    25204.06    544.63 o 
  11   3   7     5417.61     5073.78    273.15 o 
  13   3   7    29649.72    30368.88    813.31 o 
  15   3   7     6009.85     5711.45    331.03 o 
  17   3   7    24860.76    27358.77    720.12 o 
  19   3   7    13053.48    14315.73    500.32 o 
  21   3   7     1108.02      894.26    228.03 o 
  23   3   7     9840.95     9454.13    692.99 o 
  25   3   7        5.77      246.35    217.88 o 
  27   3   7     9044.83     9260.74    566.82 o 
  29   3   7     3552.92     3641.80    472.84 o 
  31   3   7     1653.49     2462.98    447.77 o 
  33   3   7       17.16      121.45    301.70 o 
  35   3   7      264.49      784.93    395.76 o 
  37   3   7     3780.48     3103.49    618.09 o 
   0   4   7      400.36      655.99    199.51 o 
   2   4   7    27559.89    25331.69    528.76 o 
   4   4   7   124860.05   134976.30   1769.29 o 
   6   4   7    80600.82    79111.01   1131.17 o 
   8   4   7    88546.81    90838.12   1206.93 o 
  10   4   7    15423.82    14648.88    415.87 o 
  12   4   7    19998.09    19739.51    495.74 o 
  14   4   7    63747.01    64980.81   1433.05 o 
  16   4   7    30274.06    29512.60    865.68 o 
  18   4   7      781.20      389.50    236.30 o 
  20   4   7    26193.15    25554.77    787.25 o 
  22   4   7    27158.64    25337.98    964.32 o 
  24   4   7    13481.62    14110.86    742.76 o 
  26   4   7    15233.70    14995.02    786.66 o 
  28   4   7    72741.66    75818.27   1921.74 o 
  30   4   7    35301.99    33451.22   1213.22 o 
  32   4   7     6959.39     7419.05    679.67 o 
  34   4   7     6556.10     6674.67    765.62 o 
  36   4   7    18590.91    19165.58   1234.59 o 
   1   5   7    27428.90    27740.52    580.15 o 
   3   5   7     2838.77     2348.91    172.95 o 
   5   5   7   163718.41   161223.22   2095.19 o 
   7   5   7     6966.08     7736.03    280.00 o 
   9   5   7    71206.31    68098.01   1331.34 o 
  11   5   7     6863.74     6743.67    383.78 o 
  13   5   7    79904.67    79103.21   1401.55 o 
  15   5   7    40419.92    40455.02    962.07 o 
  17   5   7    45224.82    41897.76    948.23 o 
  19   5   7    16798.97    15447.45    614.91 o 
  21   5   7    10250.95    10794.36    635.19 o 
  23   5   7    18222.54    17503.27    807.58 o 
  25   5   7     1159.05     1167.03    325.75 o 
  27   5   7    20359.89    20412.85    941.76 o 
  29   5   7     3440.96     2998.70    741.54 o 
  31   5   7    26430.73    27123.07   1334.66 o 
  33   5   7     2037.17     1034.47    641.11 o 
  35   5   7     2329.13     2580.25    780.93 o 
   0   6   7     1596.08     1672.60    259.44 o 
   2   6   7     9920.96    12021.14    387.43 o 
   4   6   7      100.40      362.88    115.84 o 
   6   6   7     4603.24     4108.91    253.64 o 
   8   6   7     6396.77     6640.12    338.25 o 
  10   6   7     1768.31     1938.76    258.36 o 
  12   6   7     4140.16     3773.41    335.10 o 
  14   6   7     1887.06     1471.67    242.32 o 
  16   6   7    10154.24    10389.25    539.10 o 
  18   6   7     3760.30     4583.47    405.58 o 
  20   6   7     1675.19     1193.23    305.31 o 
  22   6   7      350.58      173.40    231.01 o 
  24   6   7     1430.66      726.33    302.30 o 
  26   6   7      439.32      490.35    354.37 o 
  28   6   7     4540.83     4511.06    634.41 o 
  30   6   7      123.24      -13.74    362.34 o 
  32   6   7      744.15      892.09    447.06 o 
  34   6   7       74.37     -127.39    412.35 o 
   1   7   7     4137.71     3866.13    285.76 o 
   3   7   7        3.64      106.88    133.83 o 
   5   7   7     1166.69     1191.60    177.11 o 
   7   7   7     1540.19     1365.21    207.64 o 
   9   7   7      799.58      895.86    209.56 o 
  11   7   7      835.67      496.64    188.37 o 
  13   7   7     1160.03     1121.25    222.31 o 
  15   7   7       11.56      123.09    167.22 o 
  17   7   7      358.65       37.09    193.37 o 
  19   7   7     1187.55     1441.58    294.35 o 
  21   7   7       84.59      567.29    286.46 o 
  23   7   7      753.84      889.85    390.66 o 
  25   7   7        2.47      497.90    468.29 o 
  27   7   7      231.41      -71.62    393.72 o 
  29   7   7     1609.76      847.22    427.86 o 
  31   7   7       17.32     -275.30    355.61 o 
  33   7   7      140.51      -20.44    486.33 o 
   0   8   7    62057.67    65711.64   1614.16 o 
   2   8   7    23018.51    25546.83    796.17 o 
   4   8   7     6368.50     6818.63    381.07 o 
   6   8   7    36823.28    37611.23    876.99 o 
   8   8   7    42213.11    42277.30    975.93 o 
  10   8   7    11051.95    11053.29    508.61 o 
  12   8   7    24984.06    24192.75    790.38 o 
  14   8   7    59723.11    56941.29   1226.76 o 
  16   8   7    13117.17    11441.03    633.81 o 
  18   8   7     2115.31     1413.04    421.05 o 
  20   8   7    27777.80    28407.50   1065.73 o 
  22   8   7    38546.31    36742.21   1257.80 o 
  24   8   7     8100.57     8276.46    808.30 o 
  26   8   7     5331.33     5702.30    717.51 o 
  28   8   7    21071.25    23517.13   1335.44 o 
  30   8   7    15079.76    16876.48   1184.25 o 
   1   9   7    21562.39    23954.88    699.34 o 
   3   9   7    12967.24    12009.50    533.82 o 
   5   9   7    41660.45    42872.34    908.62 o 
   7   9   7      518.30      923.03    236.81 o 
   9   9   7    62497.27    60477.60   1816.04 o 
  11   9   7     2107.65     2059.18    284.06 o 
  13   9   7    54406.46    51513.64   1579.69 o 
  15   9   7     4370.58     4062.04    452.35 o 
  17   9   7     8828.36     9702.89    616.12 o 
  19   9   7    15737.85    16122.28    787.34 o 
  21   9   7     4284.25     4438.24    479.79 o 
  23   9   7    18980.94    18953.23    996.15 o 
  25   9   7      132.92      499.34    363.62 o 
  27   9   7    12808.18    13345.32   1075.75 o 
  29   9   7      869.38     1009.05    553.44 o 
   0  10   7    16252.93    17263.71   1211.65 o 
   2  10   7    30538.27    34986.35    897.76 o 
   4  10   7    27593.57    27627.33    844.41 o 
   6  10   7    34234.33    37292.69   1278.24 o 
   8  10   7    35674.98    33270.05   1062.82 o 
  10  10   7    33583.21    33579.20   1087.34 o 
  12  10   7    27856.63    24761.58    947.41 o 
  14  10   7    25310.30    24610.44    916.53 o 
  16  10   7    15523.25    14631.20    749.55 o 
  18  10   7    19354.27    20174.75    888.37 o 
  20  10   7    13935.00    11438.35    759.81 o 
  22  10   7    14601.62    15039.19    828.24 o 
  24  10   7    16768.99    16050.73    948.48 o 
  26  10   7    13022.06    12026.38    884.57 o 
   1  11   7     1890.80     1180.97    290.88 o 
   3  11   7     3703.68     3342.29    416.62 o 
   5  11   7      778.83      591.94    298.01 o 
   7  11   7        7.63       17.36    286.67 o 
   9  11   7     3083.49     2970.68    417.33 o 
  11  11   7      300.94      242.31    279.21 o 
  13  11   7      181.21      -68.27    278.41 o 
  15  11   7       44.02       22.61    318.45 o 
  17  11   7      454.82      294.99    325.85 o 
  19  11   7     1098.78     1366.51    368.52 o 
  21  11   7      453.28      618.82    343.92 o 
  23  11   7       15.71      -51.68    313.70 o 
   0  12   7     4982.03     4432.20    802.63 o 
   2  12   7        5.17      416.25    335.28 o 
   4  12   7     5341.85     5293.16    581.79 o 
   6  12   7      463.29      509.20    353.16 o 
   8  12   7      455.44      395.75    342.98 o 
  10  12   7     2025.75     1252.60    405.23 o 
  12  12   7     1724.06     1856.32    491.02 o 
  14  12   7     1629.03     1886.76    421.53 o 
  16  12   7      626.50      428.69    401.31 o 
  18  12   7       21.92       46.14    349.78 o 
   1  13   7     5055.02     4520.66    689.80 o 
   3  13   7     1832.86     2538.33    567.20 o 
   5  13   7     8250.22     7823.23    883.68 o 
   7  13   7      954.47      743.40    471.31 o 
   9  13   7     6200.98     5009.53    622.85 o 
  11  13   7     1089.20      546.12    436.46 o 
   0   0   8     3713.69     3619.17    479.77 o 
   2   0   8   163075.78   171157.28   3427.31 o 
   4   0   8   324275.03   343070.19   7311.68 o 
   6   0   8    16822.77    17049.01    703.34 o 
   8   0   8      126.11      -81.09    145.30 o 
  10   0   8   221168.77   215820.98   4781.58 o 
  12   0   8   155242.09   148287.22   5360.99 o 
  14   0   8    12184.69    14163.63    703.82 o 
  16   0   8   112991.23   113343.78   2822.91 o 
  18   0   8   329563.88   339005.50   7355.77 o 
  20   0   8    51022.43    49644.25   1588.05 o 
  22   0   8     1141.73     2003.01    706.19 o 
  24   0   8   106240.60   108406.67   2528.39 o 
  26   0   8   124822.37   128462.07   2931.84 o 
  28   0   8     1259.31      998.07    428.61 o 
  30   0   8     8627.62     8811.27    721.88 o 
  32   0   8    63416.07    70734.50   2407.38 o 
  34   0   8    16169.28    15629.27   1460.13 o 
  36   0   8      302.75     -457.20    553.99 o 
  38   0   8    28587.03    31385.91   2102.70 o 
   1   1   8     8599.44     8942.75    380.81 o 
   3   1   8     2522.11     3172.44    251.88 o 
   5   1   8     7507.18     7759.05    307.47 o 
   7   1   8    15655.95    16778.87    470.24 o 
   9   1   8      560.37      211.74    137.99 o 
  11   1   8     5318.29     5847.94    324.38 o 
  13   1   8     3111.65     3493.23    521.66 o 
  15   1   8     2237.61     2147.89    273.68 o 
  17   1   8     1335.41     1324.43    218.51 o 
  19   1   8     5885.29     8219.66    434.08 o 
  21   1   8       11.40       -2.10    162.24 o 
  23   1   8      308.17      493.32    198.59 o 
  25   1   8      574.66      975.01    226.13 o 
  27   1   8     3599.01     4030.66    376.59 o 
  29   1   8      346.35      309.09    238.56 o 
  31   1   8     1126.46      643.50    293.49 o 
  33   1   8      448.57      386.08    297.63 o 
  35   1   8      941.16     1478.34    580.86 o 
  37   1   8       15.17     -213.27    496.07 o 
   0   2   8      166.45       67.77    135.21 o 
   2   2   8    19720.71    22555.42    491.74 o 
   4   2   8    67282.56    66119.44    989.49 o 
   6   2   8     4839.75     5758.27    272.90 o 
   8   2   8     4642.58     4043.83    274.76 o 
  10   2   8    40518.79    42560.01   1257.64 o 
  12   2   8    44972.11    44432.17   1035.30 o 
  14   2   8     6107.71     5694.91    339.85 o 
  16   2   8     8186.10     9554.68    435.36 o 
  18   2   8    21919.20    21498.01   1029.34 o 
  20   2   8    10253.15    10984.95    617.13 o 
  22   2   8     2007.88     1143.98    274.25 o 
  24   2   8    11654.42    12251.25    574.42 o 
  26   2   8    15684.73    14988.47    682.35 o 
  28   2   8     7036.65     5887.74    530.05 o 
  30   2   8     5432.04     5946.76    656.17 o 
  32   2   8     8774.68     8556.47    687.12 o 
  34   2   8     4690.39     5229.02    643.14 o 
  36   2   8     1147.44     1035.09    411.29 o 
   1   3   8     3712.28     4735.92    238.16 o 
   3   3   8     3735.69     3693.10    219.29 o 
   5   3   8     7001.39     8045.35    343.45 o 
   7   3   8       52.87     -141.75     94.50 o 
   9   3   8      580.97      366.29    123.32 o 
  11   3   8        3.99      134.19    129.62 o 
  13   3   8     6464.54     6184.29    311.30 o 
  15   3   8      914.03      762.42    181.68 o 
  17   3   8     1498.13     1494.94    218.14 o 
  19   3   8     1226.65     1354.74    267.11 o 
  21   3   8       13.65      -60.83    182.61 o 
  23   3   8      936.94     1237.80    247.02 o 
  25   3   8      408.74      380.32    234.99 o 
  27   3   8       15.90      403.45    244.69 o 
  29   3   8     1579.80     1131.08    328.38 o 
  31   3   8      181.25      402.97    300.91 o 
  33   3   8     1290.83     1426.47    410.54 o 
  35   3   8        1.27      433.52    363.50 o 
  37   3   8      115.35     -182.17    350.52 o 
   0   4   8   146407.17   145267.69   2871.83 o 
   2   4   8    17945.98    21098.76    655.18 o 
   4   4   8   228179.92   227469.83   3037.80 o 
   6   4   8       68.50      273.48    112.71 o 
   8   4   8    15686.05    17148.92    488.37 o 
  10   4   8   142239.11   140863.23   2023.95 o 
  12   4   8    71333.66    68359.73   1149.10 o 
  14   4   8    20902.31    20800.09    632.06 o 
  16   4   8    18759.18    18196.33   1392.04 o 
  18   4   8   162089.27   157884.22   2982.18 o 
  20   4   8     8310.74     8967.98    505.19 o 
  22   4   8     4873.74     4495.90    399.07 o 
  24   4   8    33868.57    33599.60   1108.38 o 
  26   4   8    45621.73    47461.32   1397.60 o 
  28   4   8      355.59      148.13    286.64 o 
  30   4   8      790.64      281.66    308.66 o 
  32   4   8    26954.45    28078.84   1171.76 o 
  34   4   8     3783.93     2839.18    571.56 o 
  36   4   8     1426.38     1108.09    468.75 o 
   1   5   8      104.20      -26.15    110.76 o 
   3   5   8      126.27      214.62    123.53 o 
   5   5   8      819.55      513.26    152.61 o 
   7   5   8      448.06      439.09    132.25 o 
   9   5   8     9367.34     9285.15    450.76 o 
  11   5   8      158.85      271.59    170.74 o 
  13   5   8      822.09      924.67    192.88 o 
  15   5   8        0.50      -21.54    151.49 o 
  17   5   8      176.15      113.99    168.74 o 
  19   5   8      786.97      434.78    208.47 o 
  21   5   8       20.73     -170.76    212.93 o 
  23   5   8     1020.64      638.04    447.99 o 
  25   5   8      249.29      144.47    260.83 o 
  27   5   8     1512.26     1897.32    392.58 o 
  29   5   8      579.56     -363.32    271.26 o 
  31   5   8      537.40      822.39    415.79 o 
  33   5   8       69.51      398.26    436.42 o 
  35   5   8      452.28      653.67    444.88 o 
   0   6   8     7191.61     8642.37    644.35 o 
   2   6   8    65482.77    71926.86   1645.74 o 
   4   6   8   151057.33   151932.66   2332.60 o 
   6   6   8    16048.00    15998.04    507.35 o 
   8   6   8    11694.81    11870.48    447.40 o 
  10   6   8   105757.31   105871.74   1934.47 o 
  12   6   8    98035.45    96113.62   1818.90 o 
  14   6   8    13000.39    11780.29    728.27 o 
  16   6   8    25311.07    26593.98    754.59 o 
  18   6   8    66351.09    64112.65   1327.80 o 
  20   6   8    29405.63    28637.45    997.53 o 
  22   6   8    15952.34    15568.26    965.89 o 
  24   6   8    49370.65    49717.41   1454.54 o 
  26   6   8    33097.39    33862.34   1402.04 o 
  28   6   8     5854.72     5732.82    696.11 o 
  30   6   8    11633.25    10223.69    944.88 o 
  32   6   8    32090.80    33281.96   1558.11 o 
  34   6   8    14516.83    15001.40   1138.22 o 
   1   7   8      889.47     1266.17    203.63 o 
   3   7   8     2994.61     3132.32    271.28 o 
   5   7   8       41.79     -162.90    145.42 o 
   7   7   8       60.31       13.19    168.30 o 
   9   7   8      415.06      222.12    183.55 o 
  11   7   8     7311.55     7959.89    664.55 o 
  13   7   8     6789.38     7059.82    432.75 o 
  15   7   8     2604.40     2631.37    297.11 o 
  17   7   8     3596.08     3244.29    331.08 o 
  19   7   8     1741.46     1661.73    289.39 o 
  21   7   8     5812.78     5990.38    550.37 o 
  23   7   8       36.32      544.42    331.92 o 
  25   7   8       70.86      430.97    359.29 o 
  27   7   8       61.06      371.45    351.96 o 
  29   7   8       20.97      489.33    410.12 o 
  31   7   8       83.82      233.82    500.04 o 
   0   8   8    83831.16    86774.32   2315.07 o 
   2   8   8    14537.56    15198.78    586.15 o 
   4   8   8       37.69      306.94    185.70 o 
   6   8   8    43498.14    42415.10   1542.61 o 
   8   8   8    58421.99    60428.11   1333.46 o 
  10   8   8     1944.87     1935.66    275.95 o 
  12   8   8      353.72      264.82    196.48 o 
  14   8   8    50297.87    47772.81   1107.79 o 
  16   8   8    10616.96    10400.03    630.82 o 
  18   8   8       39.53     -173.04    215.34 o 
  20   8   8    16793.04    18326.79    820.93 o 
  22   8   8    20538.80    21401.57   1016.03 o 
  24   8   8       53.71      -99.19    323.46 o 
  26   8   8       16.92      336.32    374.71 o 
  28   8   8    14758.61    17440.17   1179.15 o 
  30   8   8     7887.61     9053.65    921.61 o 
   1   9   8      517.63      344.57    202.09 o 
   3   9   8     4818.05     5115.15    426.70 o 
   5   9   8      910.91     1316.84    284.24 o 
   7   9   8      917.96      962.43    305.71 o 
   9   9   8     2869.37     2593.45    310.01 o 
  11   9   8     1299.74     1396.14    274.38 o 
  13   9   8    13455.13    12223.11    650.49 o 
  15   9   8      787.12      677.47    277.31 o 
  17   9   8      143.11      463.89    272.91 o 
  19   9   8      709.34      389.95    266.68 o 
  21   9   8      136.27      142.36    278.97 o 
  23   9   8     2758.42     2420.24    466.94 o 
  25   9   8      247.50      378.72    401.27 o 
  27   9   8       15.99      173.19    382.35 o 
   0  10   8     8271.83     9174.29   1754.71 o 
   2  10   8    12952.30    14331.18    956.87 o 
   4  10   8    76325.70    80725.57   1700.26 o 
   6  10   8      776.39     1043.53    266.68 o 
   8  10   8     4073.52     3617.19    433.35 o 
  10  10   8    25181.16    24843.94    940.87 o 
  12  10   8    19220.09    19597.97    883.70 o 
  14  10   8     2729.78     2485.64    411.34 o 
  16  10   8     2568.28     2560.41    395.08 o 
  18  10   8    44478.65    42712.73   1433.76 o 
  20  10   8     4210.74     3772.79    473.72 o 
  22  10   8     1867.68     1370.20    375.14 o 
  24  10   8     6439.61     6907.94    683.29 o 
   1  11   8     1119.56      482.67    296.71 o 
   3  11   8      435.29      342.80    271.92 o 
   5  11   8      638.04      426.93    281.08 o 
   7  11   8       45.01     -201.19    275.24 o 
   9  11   8     3835.78     2997.24    439.45 o 
  11  11   8       93.89     -311.18    259.06 o 
  13  11   8      522.06      365.34    287.35 o 
  15  11   8        4.39       -3.15    294.12 o 
  17  11   8      270.60      512.06    345.65 o 
  19  11   8      310.41      546.69    349.22 o 
  21  11   8      116.09      167.07    300.64 o 
   0  12   8    41997.52    45476.89   3126.94 o 
   2  12   8    23778.45    27585.10   1795.93 o 
   4  12   8    12012.68    12479.73    820.16 o 
   6  12   8    27605.90    30130.19   1618.10 o 
   8  12   8    32855.59    34212.04   1341.50 o 
  10  12   8    12136.46    12044.93    881.69 o 
  12  12   8    12562.29    12843.67    915.58 o 
  14  12   8    29255.84    28398.59   1140.27 o 
  16  12   8    14348.29    14722.16    894.57 o 
   1  13   8      156.72      295.94    496.07 o 
   3  13   8       10.63      288.38    520.46 o 
   5  13   8     1885.19     1944.36    635.63 o 
   7  13   8      360.22      474.03    494.68 o 
   1   1   9    56235.74    60472.78   1114.67 o 
   3   1   9    13358.64    14645.33    462.19 o 
   5   1   9    93764.48    94734.07   1701.14 o 
   7   1   9     3325.81     3515.36    312.29 o 
   9   1   9    67132.38    65515.20   1277.59 o 
  11   1   9       62.45      146.74    129.05 o 
  13   1   9    35170.14    36380.83    864.23 o 
  15   1   9     7113.16     6834.05    388.67 o 
  17   1   9    14243.62    13623.06    531.73 o 
  19   1   9    17180.62    16377.77    601.66 o 
  21   1   9    10056.01    10302.31    508.62 o 
  23   1   9    11466.27    11700.87    587.98 o 
  25   1   9       28.96      -20.16    168.74 o 
  27   1   9    12886.39    11720.95    597.95 o 
  29   1   9      478.85      460.82    246.17 o 
  31   1   9     3539.62     4341.16    523.72 o 
  33   1   9     1648.52     1618.22    371.58 o 
  35   1   9      258.93      839.72    393.05 o 
   0   2   9   294422.94   314984.44   6200.00 o 
   2   2   9    46000.29    53416.09    928.91 o 
   4   2   9     2759.76     2439.05    197.63 o 
   6   2   9    57237.04    60766.58   1087.23 o 
   8   2   9   102679.42   101452.85   1809.69 o 
  10   2   9     2808.19     2567.58    485.78 o 
  12   2   9    25973.55    28219.19    756.47 o 
  14   2   9   102649.98    96815.84   1771.26 o 
  16   2   9    31899.29    34409.74    865.95 o 
  18   2   9      389.95       81.56    169.76 o 
  20   2   9    51158.60    53949.36   1207.97 o 
  22   2   9    70206.55    71506.07   1675.44 o 
  24   2   9    15611.74    15918.00    689.43 o 
  26   2   9     2513.23     2237.52    424.84 o 
  28   2   9    24416.72    25627.06   1060.08 o 
  30   2   9    14583.96    16499.48    793.75 o 
  32   2   9     9612.42     9353.23    740.16 o 
  34   2   9    15873.19    15818.68    943.96 o 
  36   2   9    26590.79    26385.51   1207.89 o 
   1   3   9     3599.26     3865.05    229.07 o 
   3   3   9     2854.45     3305.67    222.64 o 
   5   3   9    10997.38    11766.78    453.46 o 
   7   3   9     3272.15     2626.80    212.61 o 
   9   3   9     3264.53     2637.64    260.46 o 
  11   3   9     9682.92     9008.68    485.33 o 
  13   3   9    17301.93    18068.56    589.62 o 
  15   3   9     9200.40     9834.59    457.32 o 
  17   3   9     1780.31     1501.30    273.12 o 
  19   3   9     6879.07     7497.03    548.57 o 
  21   3   9      758.66      550.18    238.73 o 
  23   3   9     7834.36     7888.50    523.98 o 
  25   3   9      393.42       47.25    220.10 o 
  27   3   9     1244.01     1173.10    438.00 o 
  29   3   9     1317.10      864.96    383.44 o 
  31   3   9     6062.42     6423.65    635.12 o 
  33   3   9      523.70      863.62    495.28 o 
  35   3   9     1674.12     1538.02    448.97 o 
   0   4   9    52352.06    53637.86   1206.84 o 
   2   4   9    47070.05    48856.12    879.36 o 
   4   4   9    30242.20    30997.29    650.51 o 
   6   4   9   103177.68   105665.44   1592.71 o 
   8   4   9    57069.85    57030.02   1183.55 o 
  10   4   9    44072.83    45631.34    867.21 o 
  12   4   9    45277.14    42450.72   1096.44 o 
  14   4   9    63311.84    65431.63   1493.23 o 
  16   4   9    31257.38    28582.69   1073.03 o 
  18   4   9    42124.93    42980.81   1168.23 o 
  20   4   9    42648.87    39733.68   1272.25 o 
  22   4   9    37737.38    37497.38   1041.53 o 
  24   4   9    11679.12    11210.88    616.67 o 
  26   4   9    18444.70    17839.12   1282.29 o 
  28   4   9    22798.45    23182.40   1668.11 o 
  30   4   9    33624.36    34115.56   2010.73 o 
  32   4   9     9497.02     9235.28    752.25 o 
  34   4   9     6173.37     6171.22    670.06 o 
   1   5   9    63590.77    70614.67   1123.91 o 
   3   5   9    31855.45    31773.69    717.94 o 
   5   5   9    31433.83    31106.98    669.11 o 
   7   5   9       13.37      159.49    130.50 o 
   9   5   9    57302.88    58869.64   1233.98 o 
  11   5   9     5139.50     5418.47    472.76 o 
  13   5   9    70493.31    69614.48   1431.91 o 
  15   5   9      880.95      856.07    249.84 o 
  17   5   9     8905.74     8401.90    533.39 o 
  19   5   9     7059.20     6771.25    457.86 o 
  21   5   9     1086.29      771.52    278.09 o 
  23   5   9    17972.21    19199.50   1520.52 o 
  25   5   9     1979.38     1201.58    350.53 o 
  27   5   9     8183.36     9953.80    728.44 o 
  29   5   9     1007.00     1181.84    378.91 o 
  31   5   9     3463.20     3980.13    634.95 o 
  33   5   9     3738.14     3049.41    595.66 o 
   0   6   9    14083.64    14742.41    646.42 o 
   2   6   9      169.10       14.18    133.11 o 
   4   6   9    10624.45    11161.15    444.17 o 
   6   6   9     5238.49     6482.04    375.94 o 
   8   6   9     8756.08     8669.15    451.51 o 
  10   6   9      907.06      696.81    214.17 o 
  12   6   9     5008.49     4194.48    364.63 o 
  14   6   9     1372.62     1185.31    265.41 o 
  16   6   9      214.24      196.20    221.68 o 
  18   6   9    11782.06    11469.92    664.43 o 
  20   6   9      341.44       34.07    218.08 o 
  22   6   9     6142.63     6985.87    970.54 o 
  24   6   9     3667.86     3483.16    460.19 o 
  26   6   9     5145.32     4862.77    554.80 o 
  28   6   9     3736.17     3440.84    597.66 o 
  30   6   9     6968.13     6266.86    938.39 o 
  32   6   9      831.31      994.94    467.06 o 
   1   7   9     3532.99     4050.54    325.90 o 
   3   7   9     9771.34     8923.95    423.29 o 
   5   7   9     1367.29     1893.88    228.26 o 
   7   7   9     1286.30      861.84    224.43 o 
   9   7   9      338.19      107.27    238.32 o 
  11   7   9     3343.89     3334.80    346.08 o 
  13   7   9        7.01     -177.94    179.34 o 
  15   7   9     1575.29     1266.65    258.70 o 
  17   7   9      977.17      700.72    278.59 o 
  19   7   9       23.47     -195.96    198.62 o 
  21   7   9     3027.73     2732.46    408.63 o 
  23   7   9      102.88      384.90    465.76 o 
  25   7   9       40.39      507.94    377.89 o 
  27   7   9       87.73      248.57    362.27 o 
  29   7   9      251.43      164.47    423.79 o 
   0   8   9    54806.37    56898.87   1736.43 o 
   2   8   9    39123.88    41581.00   1157.84 o 
   4   8   9    23324.27    26875.00    879.69 o 
   6   8   9    42255.80    40799.85   1213.73 o 
   8   8   9    23146.29    23678.74    766.68 o 
  10   8   9    16547.69    16740.74    692.50 o 
  12   8   9    31046.84    30243.71    844.54 o 
  14   8   9    36851.45    34296.55    927.82 o 
  16   8   9    21707.48    21146.17    887.20 o 
  18   8   9    15446.66    15357.30    837.40 o 
  20   8   9    21073.47    19344.18    990.09 o 
  22   8   9    30734.11    28758.70   1493.99 o 
  24   8   9    19447.53    20215.39   1480.93 o 
  26   8   9     9176.17     9953.80    921.44 o 
  28   8   9     8925.27     8183.23    883.91 o 
   1   9   9    16974.99    21971.04    912.19 o 
   3   9   9     3384.05     3320.10    358.93 o 
   5   9   9    46526.56    46695.13   1314.86 o 
   7   9   9     6861.31     6696.33    616.89 o 
   9   9   9    15707.40    17526.13   1038.54 o 
  11   9   9     1862.59     1823.84    296.22 o 
  13   9   9    18100.25    18955.34    727.59 o 
  15   9   9     8886.49     8676.21    712.47 o 
  17   9   9    12976.32    13724.67    727.25 o 
  19   9   9     7537.87     6879.59    631.26 o 
  21   9   9     1886.91     2146.38    436.96 o 
  23   9   9     8951.79     7619.72    945.69 o 
  25   9   9      207.61     -256.68    345.61 o 
   0  10   9      684.20     1303.40   1162.29 o 
   2  10   9    20966.16    22838.70   1342.46 o 
   4  10   9    56302.70    57877.67   1680.26 o 
   6  10   9     4283.30     4801.09    516.36 o 
   8  10   9     5767.50     5163.43    532.09 o 
  10  10   9    35272.25    36144.26   1154.78 o 
  12  10   9    24645.16    24350.00    975.80 o 
  14  10   9     2432.61     1526.18    362.79 o 
  16  10   9    19042.37    17351.35   1185.65 o 
  18  10   9    36887.16    36883.89   1173.40 o 
  20  10   9    11115.75    12406.73    846.64 o 
  22  10   9     3491.49     3238.75    497.69 o 
   1  11   9      506.39      312.55    304.81 o 
   3  11   9       24.55      244.67    257.06 o 
   5  11   9     3760.32     4212.02    754.75 o 
   7  11   9       50.93      283.00    322.21 o 
   9  11   9     1941.04     1494.17    416.37 o 
  11  11   9        0.63        9.21    281.79 o 
  13  11   9      566.53      872.42    333.65 o 
  15  11   9     1060.97      992.63    366.04 o 
  17  11   9     1050.33      350.30    325.05 o 
  19  11   9      441.10       76.65    339.27 o 
   0  12   9     4407.22     2976.97   1014.82 o 
   2  12   9        3.43      419.74    377.25 o 
   4  12   9     2090.95     2286.32    519.31 o 
   6  12   9       63.22      421.13    384.73 o 
   8  12   9     1701.48     1597.81    433.52 o 
  10  12   9     1309.86      750.27    386.93 o 
  12  12   9      463.42      772.27    427.08 o 
   0   0  10   215690.16   242603.20   6617.80 o 
   2   0  10    67186.41    75013.76   2070.56 o 
   4   0  10     6648.43     6883.90    675.20 o 
   6   0  10   170480.47   180298.03   4213.88 o 
   8   0  10    86274.39    83885.71   2230.05 o 
  10   0  10      552.71      653.90    249.78 o 
  12   0  10     5536.54     5682.39    521.02 o 
  14   0  10    98003.80   100572.21   2616.00 o 
  16   0  10    13090.47    13269.87    769.01 o 
  18   0  10     4754.64     4914.41    700.43 o 
  20   0  10    50129.40    46974.87   2685.17 o 
  22   0  10    72099.52    73352.02   2195.14 o 
  24   0  10     5283.99     5913.99    631.03 o 
  26   0  10    17990.13    19479.19    946.74 o 
  28   0  10    50701.25    47986.59   1553.48 o 
  30   0  10    22332.86    23604.18   1358.15 o 
  32   0  10     2863.22     4244.81    852.63 o 
  34   0  10    23868.72    21414.34   1718.94 o 
   1   1  10    40191.70    43337.05    911.62 o 
   3   1  10    11179.19    11409.64    445.69 o 
   5   1  10    20356.19    20820.18    633.86 o 
   7   1  10     3440.24     3472.90    300.33 o 
   9   1  10    27256.86    27567.14    750.76 o 
  11   1  10     2810.21     3245.93    294.16 o 
  13   1  10    28218.06    27549.54    755.23 o 
  15   1  10       15.94      259.61    163.52 o 
  17   1  10     6622.49     7627.63    535.82 o 
  19   1  10     8921.25     9985.41    501.49 o 
  21   1  10      643.55      691.11    221.62 o 
  23   1  10    11688.73    11273.45    642.94 o 
  25   1  10     2280.71     2220.22    321.17 o 
  27   1  10     6819.11     8908.78    550.46 o 
  29   1  10        9.86      353.23    270.87 o 
  31   1  10     2803.13     2493.46    408.45 o 
  33   1  10       33.96      241.43    330.30 o 
  35   1  10     2223.15     1890.88    484.26 o 
   0   2  10    63008.47    68602.87   1615.06 o 
   2   2  10    18705.81    17999.25    741.42 o 
   4   2  10    18262.70    21059.08    543.48 o 
   6   2  10    38957.29    36876.14    889.41 o 
   8   2  10    50703.35    51435.05   1113.30 o 
  10   2  10     4020.18     3655.44    308.25 o 
  12   2  10     5264.74     5884.25    381.40 o 
  14   2  10    20856.50    19563.56    621.63 o 
  16   2  10    13373.61    14752.44    572.49 o 
  18   2  10      226.03      166.09    171.46 o 
  20   2  10    21388.93    22770.20    942.15 o 
  22   2  10    29990.30    27741.84    941.00 o 
  24   2  10     5775.75     5745.91    504.09 o 
  26   2  10     2887.78     2294.07    354.47 o 
  28   2  10    19617.33    20980.87    865.33 o 
  30   2  10     8625.50     8543.83    618.99 o 
  32   2  10     3179.46     3692.71    615.23 o 
  34   2  10     3891.02     4263.48    578.63 o 
   1   3  10     8283.94     7441.64    327.01 o 
   3   3  10     1699.01     1622.53    182.25 o 
   5   3  10    31443.50    32250.78    739.69 o 
   7   3  10       43.53      229.63    150.71 o 
   9   3  10    37442.71    36102.72    887.75 o 
  11   3  10     2043.17     1952.45    251.89 o 
  13   3  10    36001.34    36974.87    927.88 o 
  15   3  10    10414.54    11007.78    573.53 o 
  17   3  10    18715.66    18379.62    730.60 o 
  19   3  10     9879.36     9533.48    569.33 o 
  21   3  10     5950.05     5815.03    486.51 o 
  23   3  10     6844.43     7568.46    677.11 o 
  25   3  10       13.60       -9.20    233.18 o 
  27   3  10     6790.57     6335.00    684.69 o 
  29   3  10     1007.86      936.65    362.70 o 
  31   3  10     8633.05     9376.98    740.40 o 
  33   3  10      705.61      596.63    392.54 o 
   0   4  10    40495.80    44423.91   1263.81 o 
   2   4  10     2746.29     2532.21    219.15 o 
   4   4  10      701.45      411.38    141.70 o 
   6   4  10    38452.66    37393.09    824.34 o 
   8   4  10    62891.45    62102.48   1279.34 o 
  10   4  10     1521.07     2267.35    269.13 o 
  12   4  10      552.12      195.42    184.24 o 
  14   4  10    45485.65    44248.45   1166.64 o 
  16   4  10    18627.00    18441.36    787.39 o 
  18   4  10     3597.38     2984.76    360.77 o 
  20   4  10      569.04      121.70    223.03 o 
  22   4  10    18382.89    19513.57    767.07 o 
  24   4  10      233.99      272.65    249.84 o 
  26   4  10      183.36      261.39    285.98 o 
  28   4  10    24304.62    26443.80   1107.11 o 
  30   4  10    15297.91    14229.49    884.74 o 
  32   4  10      310.12      141.60    342.90 o 
   1   5  10     9882.17    10126.77    392.54 o 
   3   5  10      284.79      392.05    147.41 o 
   5   5  10    10667.08    10656.72    398.27 o 
   7   5  10     1434.52     1105.50    199.33 o 
   9   5  10      298.02      266.77    205.98 o 
  11   5  10     2806.73     2637.05    337.47 o 
  13   5  10     4263.40     3565.92    390.54 o 
  15   5  10      115.47     -269.44    179.63 o 
  17   5  10     1734.78     2069.86    326.77 o 
  19   5  10      660.24      475.69    241.87 o 
  21   5  10      257.10       88.03    237.98 o 
  23   5  10     1801.12     1123.25    332.30 o 
  25   5  10      312.44      296.41    287.46 o 
  27   5  10       26.36      253.88    292.45 o 
  29   5  10     1914.59     1697.17    407.64 o 
  31   5  10      121.02      694.70    404.95 o 
   0   6  10    99482.70   108034.97   3432.82 o 
   2   6  10    39481.29    41371.32    953.02 o 
   4   6  10    30775.84    31668.57    772.88 o 
   6   6  10    68377.35    64716.52   1235.84 o 
   8   6  10    99916.56   101973.38   1741.12 o 
  10   6  10    50096.75    49533.99   1276.29 o 
  12   6  10    64395.35    65798.40   1566.90 o 
  14   6  10    80763.38    74917.79   1735.81 o 
  16   6  10    33583.21    31055.10   1051.38 o 
  18   6  10     1860.79     1444.91    431.49 o 
  20   6  10    28930.92    28604.54   1050.65 o 
  22   6  10    51758.70    49870.92   2134.73 o 
  24   6  10    18024.14    18200.25    909.02 o 
  26   6  10    16233.75    15101.64    874.13 o 
  28   6  10    47928.30    50136.54   1819.41 o 
  30   6  10    26296.79    28625.13   1635.84 o 
   1   7  10     4826.90     5608.84    360.74 o 
   3   7  10      233.49      141.90    178.28 o 
   5   7  10    34783.39    34587.95    833.30 o 
   7   7  10       45.30       42.45    182.51 o 
   9   7  10    27147.12    25883.44    791.61 o 
  11   7  10     1875.76     1228.34    287.79 o 
  13   7  10    32463.89    30978.28    999.88 o 
  15   7  10     4653.02     4533.89    495.44 o 
  17   7  10    12908.39    13228.06    671.76 o 
  19   7  10     5888.98     5984.34    560.49 o 
  21   7  10     3003.28     2383.39    399.29 o 
  23   7  10    13543.49    13753.85    818.07 o 
  25   7  10       73.68      319.59    377.38 o 
  27   7  10     8551.76     9428.49    903.86 o 
  29   7  10      992.33      743.80    416.43 o 
   0   8  10       74.06      267.29    275.73 o 
   2   8  10     6737.02     8209.45    469.21 o 
   4   8  10    12751.17    12995.20    640.51 o 
   6   8  10     9000.72     8884.19    552.15 o 
   8   8  10     3029.90     2894.36    348.45 o 
  10   8  10    16160.29    15814.68    693.43 o 
  12   8  10     9598.54     8805.96    601.78 o 
  14   8  10     1605.99      921.79    359.76 o 
  16   8  10     3525.25     2441.11    372.84 o 
  18   8  10    15167.76    16355.14    856.82 o 
  20   8  10      879.40      594.12    370.61 o 
  22   8  10      260.74      171.10    352.51 o 
  24   8  10     6353.22     4608.30    657.60 o 
  26   8  10     8038.43     9731.67    927.06 o 
   1   9  10      108.48       34.29    251.71 o 
   3   9  10     1592.27     1861.38    325.16 o 
   5   9  10     8257.00     7772.45    548.14 o 
   7   9  10        1.09      125.86    231.53 o 
   9   9  10      649.36      539.91    269.08 o 
  11   9  10      197.65      334.98    241.92 o 
  13   9  10     1382.09      729.50    306.85 o 
  15   9  10      161.22      536.51    311.68 o 
  17   9  10      283.04      -25.84    293.28 o 
  19   9  10        1.51      290.14    319.66 o 
  21   9  10        1.99      186.29    314.09 o 
  23   9  10        1.76      243.00    404.73 o 
   0  10  10    40027.93    37743.26   2577.04 o 
   2  10  10     5371.86     6514.40    529.54 o 
   4  10  10      524.89      883.80    349.96 o 
   6  10  10    20659.87    20972.68    863.50 o 
   8  10  10    21288.72    23060.32    839.33 o 
  10  10  10      140.32      228.74    249.48 o 
  12  10  10       56.26      406.60    300.61 o 
  14  10  10    26353.97    25920.68   1158.79 o 
  16  10  10    13177.80    11948.23   1041.93 o 
  18  10  10      966.20      806.85    355.36 o 
  20  10  10     8226.00     7213.03    714.91 o 
   1  11  10     6790.38     7407.93    657.78 o 
   3  11  10     3013.72     4006.87    584.40 o 
   5  11  10    10088.03     9710.93    692.02 o 
   7  11  10      813.97      957.73    367.67 o 
   9  11  10     5839.16     6220.95    656.13 o 
  11  11  10     1389.08      940.13    340.85 o 
  13  11  10     7318.73     8799.87    693.97 o 
  15  11  10     1845.20     1415.20    614.41 o 
   0  12  10     6772.44     6351.37   1347.26 o 
   2  12  10    11802.28    13028.69    990.97 o 
   4  12  10    13314.10    13226.56   1368.51 o 
   6  12  10     9681.54    10085.12    995.53 o 
   8  12  10    14588.79    13683.21    940.55 o 
   1   1  11     2565.83     3046.85    356.40 o 
   3   1  11     1359.12     1287.71    229.41 o 
   5   1  11     6996.99     6978.77    418.55 o 
   7   1  11      138.04     -137.77    131.17 o 
   9   1  11     5130.74     4886.48    361.56 o 
  11   1  11      703.74      832.97    202.65 o 
  13   1  11     6610.30     6003.97    393.18 o 
  15   1  11     1112.48     1349.70    246.85 o 
  17   1  11        1.69      185.95    180.84 o 
  19   1  11     2900.68     2353.44    337.03 o 
  21   1  11      130.80       31.96    190.29 o 
  23   1  11     5494.31     5155.63    448.62 o 
  25   1  11       70.39       30.30    253.02 o 
  27   1  11      208.33      397.90    264.98 o 
  29   1  11        8.73       68.57    265.14 o 
  31   1  11       24.05       19.89    307.91 o 
  33   1  11      273.42      346.55    339.09 o 
   0   2  11     2398.64     2466.68    381.65 o 
   2   2  11    36580.79    37937.90    965.44 o 
   4   2  11   117509.86   125132.16   2059.58 o 
   6   2  11     1026.50      821.48    194.48 o 
   8   2  11      358.30      355.87    170.24 o 
  10   2  11   126213.40   124276.16   2223.28 o 
  12   2  11    87908.80    84491.10   1660.88 o 
  14   2  11       80.10      233.90    176.72 o 
  16   2  11    35132.20    35012.14    937.86 o 
  18   2  11   164372.61   162393.33   2823.17 o 
  20   2  11    23715.65    24208.69    895.14 o 
  22   2  11      379.75      180.32    227.95 o 
  24   2  11    49464.56    50549.62   1412.93 o 
  26   2  11    50649.78    47966.60   1337.12 o 
  28   2  11       62.97      368.68    255.52 o 
  30   2  11     1462.34      962.93    345.97 o 
  32   2  11    33474.22    34807.43   1299.03 o 
   1   3  11       51.15       32.71    137.06 o 
   3   3  11     1308.91     1304.63    207.62 o 
   5   3  11      115.32       31.12    150.68 o 
   7   3  11      565.11      458.00    227.77 o 
   9   3  11      231.74      438.51    193.06 o 
  11   3  11      346.68      692.95    209.23 o 
  13   3  11     4551.21     5013.69    383.60 o 
  15   3  11     3196.28     3298.27    538.54 o 
  17   3  11       17.75      213.83    213.66 o 
  19   3  11     1094.47      619.67    263.85 o 
  21   3  11      199.40      317.89    236.85 o 
  23   3  11      462.58     -240.52    253.01 o 
  25   3  11      180.63      274.70    252.88 o 
  27   3  11       10.48       71.49    255.97 o 
  29   3  11       11.44     -106.62    300.54 o 
  31   3  11        6.05      385.29    334.41 o 
   0   4  11     6312.20     6463.22    480.03 o 
   2   4  11    33320.91    34307.99    810.27 o 
   4   4  11    84425.34    84379.44   2023.41 o 
   6   4  11    38438.48    36554.66    838.60 o 
   8   4  11    23499.00    23679.04    840.93 o 
  10   4  11    61476.57    61125.29   1457.37 o 
  12   4  11    40889.94    42109.94   1145.77 o 
  14   4  11    22498.60    21433.53   1177.53 o 
  16   4  11    61775.53    60562.25   1497.04 o 
  18   4  11    58853.93    54540.24   1417.88 o 
  20   4  11    17906.52    17422.95    788.41 o 
  22   4  11    11811.28    11834.26    763.75 o 
  24   4  11    23153.42    21102.19    851.66 o 
  26   4  11    28811.48    29572.49   2012.67 o 
  28   4  11    11740.26    11001.87    772.27 o 
  30   4  11     4994.96     4743.70    615.19 o 
   1   5  11     5546.96     6220.25    373.99 o 
   3   5  11     1326.11     1047.08    203.63 o 
   5   5  11     1447.96     1058.43    219.17 o 
   7   5  11      272.96      121.02    221.89 o 
   9   5  11       35.84       93.49    199.66 o 
  11   5  11     5412.30     5802.68    460.94 o 
  13   5  11      559.13      134.32    232.17 o 
  15   5  11     7942.33     8333.16    620.67 o 
  17   5  11      145.77      162.50    204.58 o 
  19   5  11     6892.87     7751.62    574.80 o 
  21   5  11       67.32      113.45    290.33 o 
  23   5  11     1685.55      839.86    311.04 o 
  25   5  11      898.94     1036.35    334.25 o 
  27   5  11      712.14      672.59    378.16 o 
  29   5  11       39.75      181.70    340.64 o 
   0   6  11    77840.25    73835.02   1829.51 o 
   2   6  11      132.40     1259.89    249.56 o 
   4   6  11    46484.86    47240.28   1014.70 o 
   6   6  11     4564.73     4764.63    380.57 o 
   8   6  11    19556.89    19911.22    678.37 o 
  10   6  11    13868.37    13933.05    670.15 o 
  12   6  11     3138.50     3158.03    379.52 o 
  14   6  11    20861.21    19863.03    814.60 o 
  16   6  11       87.60     -316.97    228.17 o 
  18   6  11    19997.94    20533.73    985.31 o 
  20   6  11     2264.67     2617.92    484.25 o 
  22   6  11    12233.19    11297.17    742.94 o 
  24   6  11     4893.94     5805.83    579.85 o 
  26   6  11     9051.05     9581.33    735.90 o 
  28   6  11     1481.17      995.34    473.61 o 
   1   7  11      193.14        5.51    173.47 o 
   3   7  11      690.26      508.52    231.76 o 
   5   7  11        5.60      -89.36    162.36 o 
   7   7  11     1167.60      721.66    350.12 o 
   9   7  11     5083.96     5376.18    478.86 o 
  11   7  11      702.11      557.73    254.48 o 
  13   7  11     6767.98     6392.79    529.68 o 
  15   7  11        5.43     -190.22    226.92 o 
  17   7  11      353.04      348.36    272.94 o 
  19   7  11       41.76      -48.10    257.65 o 
  21   7  11      164.22       42.15    286.91 o 
  23   7  11     2383.58     1991.59    442.48 o 
  25   7  11      854.14      529.69    415.62 o 
  27   7  11      350.71      276.96    512.67 o 
   0   8  11     7730.20     9511.48    658.47 o 
   2   8  11    39034.43    41117.39   1158.97 o 
   4   8  11    76042.00    77638.10   1969.80 o 
   6   8  11     9437.66    10711.37    612.59 o 
   8   8  11     2795.53     2486.74    399.88 o 
  10   8  11    47199.70    47125.23   1320.66 o 
  12   8  11    36052.23    33847.36   1102.42 o 
  14   8  11     1586.71     1858.34    365.99 o 
  16   8  11    14679.69    14446.95    727.04 o 
  18   8  11    48814.87    49756.61   1339.84 o 
  20   8  11    15941.32    14560.86   1001.84 o 
  22   8  11     3059.11     2457.74    682.23 o 
  24   8  11    18829.91    18160.26   1170.04 o 
   1   9  11      986.32      552.61    325.11 o 
   3   9  11       25.58      -69.36    245.42 o 
   5   9  11     1674.30     1204.93    297.44 o 
   7   9  11       27.94     -298.36    198.91 o 
   9   9  11     1091.80      934.64    657.70 o 
  11   9  11      666.46      759.71    324.36 o 
  13   9  11       85.14     -110.49    245.53 o 
  15   9  11     1079.16      642.77    283.49 o 
  17   9  11      212.53     -209.33    279.77 o 
  19   9  11     1201.38     1486.44    389.97 o 
  21   9  11        9.25     -106.16    367.93 o 
   0  10  11    55290.82    59242.44   2434.65 o 
   2  10  11    16637.43    16449.46    908.84 o 
   4  10  11     1623.95     3126.97    606.47 o 
   6  10  11    22620.46    21189.10   1011.53 o 
   8  10  11    30634.88    32006.44   1129.76 o 
  10  10  11     3379.47     2290.39    388.52 o 
  12  10  11     3354.63     3828.88    539.70 o 
  14  10  11    24997.90    25315.62   1153.42 o 
  16  10  11    14367.75    14795.09   1059.97 o 
  18  10  11     2373.43     1768.68    448.57 o 
   1  11  11      465.73      737.64    371.14 o 
   3  11  11      798.07      977.49    555.96 o 
   5  11  11      602.22     1030.17    348.64 o 
   7  11  11       28.90     -293.23    320.90 o 
   9  11  11      924.04      371.40    375.45 o 
  11  11  11       53.65     -142.21    328.67 o 
   0   0  12   198983.97   220889.42   6261.06 o 
   2   0  12    83870.71    90135.38   2497.47 o 
   4   0  12    36952.84    37592.68   1376.25 o 
   6   0  12    42886.47    47125.68   1595.44 o 
   8   0  12    58697.34    56465.42   1802.34 o 
  10   0  12    21750.98    21641.81   1028.78 o 
  12   0  12    30577.78    31871.42   1230.07 o 
  14   0  12    44686.11    40065.50   1437.58 o 
  16   0  12    44203.53    48030.72   1634.08 o 
  18   0  12    16002.97    14125.98    869.45 o 
  20   0  12    31454.84    30744.28   1281.62 o 
  22   0  12    41263.66    44817.29   1655.30 o 
  24   0  12    31496.07    30595.77   1447.83 o 
  26   0  12    16937.88    17965.06   1420.91 o 
  28   0  12    21121.14    21590.38   2200.89 o 
  30   0  12    13599.39    16348.83   1211.36 o 
   1   1  12    12910.14    12681.20    560.07 o 
   3   1  12     5498.67     7009.42    438.78 o 
   5   1  12    36743.16    37837.54    973.31 o 
   7   1  12     2039.51     1436.05    247.96 o 
   9   1  12    15171.14    14613.58    563.49 o 
  11   1  12     1272.54      973.15    224.35 o 
  13   1  12    15431.74    16379.72    640.76 o 
  15   1  12     6556.59     7234.03    462.41 o 
  17   1  12     4670.89     4681.77    388.29 o 
  19   1  12     7138.32     6685.69    466.44 o 
  21   1  12     2091.83     2081.32    313.93 o 
  23   1  12     7594.77     7790.40    592.00 o 
  25   1  12       47.42       71.87    270.69 o 
  27   1  12     5036.76     5060.63    608.93 o 
  29   1  12      357.46      313.02    288.02 o 
  31   1  12     7401.60     7545.22    709.70 o 
   0   2  12    16134.64    16874.42    901.93 o 
   2   2  12    20748.54    21088.98    684.50 o 
   4   2  12    16910.77    17730.11    715.62 o 
   6   2  12    11474.04    12962.34    574.57 o 
   8   2  12     2300.91     2549.21    290.86 o 
  10   2  12    13222.91    13754.46    583.94 o 
  12   2  12     8927.08     8899.80    705.19 o 
  14   2  12     2349.38     3264.27    333.44 o 
  16   2  12     5124.46     6084.29    590.03 o 
  18   2  12    15368.16    15715.40    739.13 o 
  20   2  12     6694.31     6981.03    556.81 o 
  22   2  12     4776.65     5302.72    510.09 o 
  24   2  12     4322.31     4195.52    490.62 o 
  26   2  12     7719.14     7599.88    627.44 o 
  28   2  12     5491.28     5215.60    613.73 o 
  30   2  12     5710.49     5765.60    550.47 o 
   1   3  12    24711.37    26075.76    769.51 o 
   3   3  12    12715.15    13346.03    575.99 o 
   5   3  12    24934.85    26173.29    955.38 o 
   7   3  12      405.07      302.15    219.43 o 
   9   3  12    37326.79    37054.03    961.28 o 
  11   3  12     1620.21     1538.01    250.16 o 
  13   3  12    41668.16    43282.14   1196.49 o 
  15   3  12       11.54      118.82    201.35 o 
  17   3  12     7403.65     6534.97    530.77 o 
  19   3  12     4456.19     4200.27    580.50 o 
  21   3  12     1558.30     1864.43    542.13 o 
  23   3  12     9598.46    10470.18    677.74 o 
  25   3  12     1359.51      831.42    312.16 o 
  27   3  12     4887.77     5194.31    519.00 o 
  29   3  12      299.48        6.43    300.90 o 
   0   4  12    15491.32    16212.51   1208.25 o 
   2   4  12     7284.16     8086.75    466.70 o 
   4   4  12     4963.81     5058.99    331.21 o 
   6   4  12    17100.94    17692.67    641.76 o 
   8   4  12    25546.98    25594.80    849.74 o 
  10   4  12    13155.62    13537.04    740.08 o 
  12   4  12     7978.99     7657.77    530.67 o 
  14   4  12     8688.41     7704.97    547.77 o 
  16   4  12     6295.97     6647.21    518.49 o 
  18   4  12     3919.88     3359.66    399.37 o 
  20   4  12     7689.84     7310.88    829.07 o 
  22   4  12     8052.29     7985.34    609.37 o 
  24   4  12     2811.85     2164.27    507.38 o 
  26   4  12     2076.92     2170.43    419.05 o 
  28   4  12     6729.82     6172.84    623.79 o 
   1   5  12       10.93      140.02    179.50 o 
   3   5  12     1552.19     1276.11    210.69 o 
   5   5  12     9259.61     9180.60    533.95 o 
   7   5  12        3.36       73.13    200.86 o 
   9   5  12     1726.56     1439.88    284.46 o 
  11   5  12     3731.41     3046.05    422.76 o 
  13   5  12     1914.13     1655.87    359.92 o 
  15   5  12     4510.92     5197.51    650.21 o 
  17   5  12        4.76      111.26    219.25 o 
  19   5  12     1496.71     1488.10    333.32 o 
  21   5  12     1276.30      406.31    316.01 o 
  23   5  12     2802.15     2357.17    424.22 o 
  25   5  12      255.28      573.10    316.16 o 
  27   5  12      817.25      636.65    341.86 o 
   0   6  12    42878.43    39329.25   1854.67 o 
   2   6  12    33205.70    35107.25    883.05 o 
   4   6  12    24030.03    25041.46    926.45 o 
   6   6  12    34910.95    33533.79   1110.20 o 
   8   6  12    27525.04    27073.18    918.10 o 
  10   6  12    45634.63    43487.59   1228.31 o 
  12   6  12    35284.76    33622.54   1061.42 o 
  14   6  12    17541.18    18390.21    919.97 o 
  16   6  12    17061.64    16414.70    893.93 o 
  18   6  12    22077.26    22567.60   1050.11 o 
  20   6  12    14436.89    13027.62    853.08 o 
  22   6  12    20491.94    19188.83    942.15 o 
  24   6  12    21730.65    21727.28   1034.36 o 
  26   6  12    17781.56    18910.70    998.63 o 
   1   7  12    27366.09    30449.93    986.36 o 
   3   7  12    13280.46    14167.80    680.41 o 
   5   7  12    29670.59    28432.11    967.55 o 
   7   7  12     3988.14     4635.62    462.48 o 
   9   7  12    24320.15    25598.49    985.63 o 
  11   7  12     3352.84     2797.58    392.33 o 
  13   7  12    29948.55    28456.06   1002.54 o 
  15   7  12     4304.12     4233.23    532.21 o 
  17   7  12    12015.12    13422.14   1081.98 o 
  19   7  12    10096.31     9600.78    701.12 o 
  21   7  12     2255.37     1775.11    397.81 o 
  23   7  12    11494.26    10486.58    855.75 o 
   0   8  12       46.20      379.55    330.19 o 
   2   8  12     6088.58     6553.94    582.80 o 
   4   8  12    27981.99    28949.53   1098.03 o 
   6   8  12     5395.38     5268.38    548.20 o 
   8   8  12     2062.22     1644.33    368.28 o 
  10   8  12     9817.42     9358.11    983.12 o 
  12   8  12     8437.80     7857.20    608.59 o 
  14   8  12      228.23      434.45    294.24 o 
  16   8  12     4942.70     4390.64    507.44 o 
  18   8  12    11622.32    11853.76    785.52 o 
  20   8  12     2835.51     2997.09    472.12 o 
  22   8  12       58.71     -323.91    319.24 o 
   1   9  12      363.88     -205.78    257.11 o 
   3   9  12       67.23      -18.27    273.69 o 
   5   9  12     1276.75     1434.48    391.09 o 
   7   9  12      100.95      136.80    305.30 o 
   9   9  12     1273.56     1041.98    344.82 o 
  11   9  12      118.13      116.96    288.18 o 
  13   9  12      181.63      266.78    289.16 o 
  15   9  12       11.14      -92.90    263.34 o 
  17   9  12       33.37      379.88    316.76 o 
   0  10  12     4719.17     4401.22    821.84 o 
   2  10  12     4452.75     4809.44    561.24 o 
   4  10  12     3933.43     3100.33    564.51 o 
   6  10  12     1480.64     1150.94    454.41 o 
   8  10  12     2021.99     2863.37    468.77 o 
  10  10  12     3148.86     2880.49    478.06 o 
  12  10  12     4124.93     4259.03    560.39 o 
  14  10  12     2981.61     3024.75    521.58 o 
   1  11  12     4551.79     4275.68    526.65 o 
   3  11  12      528.68     1061.90    411.73 o 
   5  11  12    15245.00    15622.87   1095.98 o 
   1   1  13     7049.47     6568.43    452.34 o 
   3   1  13     1922.16     2334.46    300.23 o 
   5   1  13     8897.03     9774.06    575.68 o 
   7   1  13        9.66      -80.86    172.83 o 
   9   1  13    10295.94    10933.06    566.04 o 
  11   1  13      136.35      103.95    175.65 o 
  13   1  13     7683.84     7744.65    534.88 o 
  15   1  13      476.28      287.32    214.91 o 
  17   1  13     6172.67     6553.29    435.34 o 
  19   1  13      305.63       46.03    219.08 o 
  21   1  13      613.15      825.60    300.86 o 
  23   1  13      736.31      960.54    312.50 o 
  25   1  13      192.38      261.91    273.82 o 
  27   1  13     2453.59     2309.34    428.03 o 
  29   1  13      240.22       19.71    300.73 o 
   0   2  13   130007.13   138220.03   3530.33 o 
   2   2  13    31757.70    33980.47    938.54 o 
   4   2  13     2287.42     2437.95    357.35 o 
   6   2  13    89915.44    95674.05   1898.53 o 
   8   2  13   106309.89   109742.88   2210.70 o 
  10   2  13     8177.58     8415.79    533.77 o 
  12   2  13     9686.59     7692.88    484.57 o 
  14   2  13    89377.03    85827.05   1770.80 o 
  16   2  13    34631.93    33678.96   1067.83 o 
  18   2  13      847.85      573.19    261.21 o 
  20   2  13    17866.46    16643.62   1187.45 o 
  22   2  13    49262.76    49345.99   1418.52 o 
  24   2  13     6237.27     5581.48    746.86 o 
  26   2  13     6368.34     6301.78    595.11 o 
  28   2  13    35277.41    36856.67   1408.96 o 
   1   3  13     2937.72     2371.62    301.85 o 
   3   3  13      583.16      716.94    219.76 o 
   5   3  13     2821.53     3437.24    444.07 o 
   7   3  13       84.78      652.36    234.14 o 
   9   3  13     5614.87     4496.69    390.14 o 
  11   3  13      239.07      193.14    194.26 o 
  13   3  13     8395.40     8478.75    736.84 o 
  15   3  13     3636.19     3461.94    399.77 o 
  17   3  13       61.52     -178.20    216.36 o 
  19   3  13        9.14      192.74    232.64 o 
  21   3  13      439.87      717.39    280.97 o 
  23   3  13     3109.50     3344.66    454.92 o 
  25   3  13     1468.46     1415.30    463.36 o 
  27   3  13      121.03      293.52    294.93 o 
   0   4  13    42678.53    42957.11   1538.64 o 
   2   4  13     9913.41    10411.84    544.03 o 
   4   4  13     3955.04     4239.02    402.27 o 
   6   4  13    26840.42    26148.71    827.25 o 
   8   4  13    48366.96    50125.56   1497.80 o 
  10   4  13    19566.50    18107.12    881.86 o 
  12   4  13    15804.83    15171.35    818.86 o 
  14   4  13    28294.17    26717.49    945.22 o 
  16   4  13    24777.60    24794.19    925.34 o 
  18   4  13     3378.16     2429.55    494.16 o 
  20   4  13    13611.23    13491.84    758.54 o 
  22   4  13    25655.02    23932.22    975.76 o 
  24   4  13     8025.12     8576.73    665.47 o 
  26   4  13     5124.99     4527.83    568.78 o 
   1   5  13     2043.48     2095.86    293.82 o 
   3   5  13      728.57      970.04    279.53 o 
   5   5  13     4344.00     4477.20    398.06 o 
   7   5  13        2.09     -308.30    232.41 o 
   9   5  13     5007.89     5119.56    539.14 o 
  11   5  13      203.40      -28.91    241.36 o 
  13   5  13     7128.44     6504.89    649.10 o 
  15   5  13      706.87      633.82    369.39 o 
  17   5  13     4230.55     3880.39    456.92 o 
  19   5  13     2891.36     2340.52    385.63 o 
  21   5  13     3446.98     2832.11    424.91 o 
  23   5  13     3120.14     3343.81    533.06 o 
  25   5  13      839.69      756.81    353.86 o 
   0   6  13    21270.45    24679.27   1456.36 o 
   2   6  13       58.41      243.46    278.56 o 
   4   6  13     8137.62     7863.02    518.46 o 
   6   6  13     2386.43     2356.53    320.32 o 
   8   6  13     9771.80     9763.48    609.76 o 
  10   6  13     5908.99     4942.94    471.77 o 
  12   6  13     4062.94     3953.92    762.33 o 
  14   6  13     4719.50     4465.67    535.82 o 
  16   6  13       41.48       56.12    334.08 o 
  18   6  13    10750.00    10988.71    988.54 o 
  20   6  13      314.19     -252.87    283.84 o 
  22   6  13     2763.55     1992.56    422.54 o 
  24   6  13     2717.12     2322.71    445.91 o 
   1   7  13     1007.46      325.89    307.68 o 
   3   7  13      143.70      -34.56    266.08 o 
   5   7  13    10099.02    10876.54    629.25 o 
   7   7  13     2207.63     1378.53    584.10 o 
   9   7  13      288.35      150.92    255.98 o 
  11   7  13      805.27      344.68    251.94 o 
  13   7  13      782.04      471.36    468.65 o 
  15   7  13     3621.67     2772.52    475.34 o 
  17   7  13     3117.28     3127.69    748.62 o 
  19   7  13      764.65     1074.73    354.07 o 
  21   7  13      682.16      389.20    323.99 o 
   0   8  13    56217.30    61938.09   2543.87 o 
   2   8  13     8214.07    10456.25   1718.41 o 
   4   8  13       79.18      766.17    333.22 o 
   6   8  13    31451.65    30881.57   1197.79 o 
   8   8  13    38698.87    37070.92   1303.33 o 
  10   8  13     1001.74      774.01    337.70 o 
  12   8  13     3213.16     3282.22    491.82 o 
  14   8  13    35795.63    36047.79   1328.69 o 
  16   8  13    15822.16    15915.97   1027.50 o 
  18   8  13      684.08      372.66    330.18 o 
   1   9  13      423.50      291.30    521.62 o 
   3   9  13      105.31      291.48    282.06 o 
   5   9  13     6722.65     5847.21    604.25 o 
   7   9  13      264.07      497.61    334.38 o 
   9   9  13     1739.63     1613.67    397.41 o 
  11   9  13      771.00      897.26    362.86 o 
  13   9  13     2903.14     1851.38    428.69 o 
   0  10  13     4741.11     4344.22   1257.28 o 
   2  10  13    12728.65    14199.37   1086.48 o 
   4  10  13    16923.98    15397.77   1087.22 o 
   6  10  13     9114.25     8944.20   1010.79 o 
   8  10  13    12304.85    11864.71   1196.35 o 
   0   0  14     5435.88     6216.39   1169.79 o 
   2   0  14    51148.72    53911.13   2904.10 o 
   4   0  14   103677.03   112090.07   3063.55 o 
   6   0  14    11984.86    11671.41    854.10 o 
   8   0  14     7619.51     7836.87    723.92 o 
  10   0  14   104543.43   101187.59   2873.03 o 
  12   0  14    72083.70    72065.62   2273.32 o 
  14   0  14     2061.01     1548.79    421.43 o 
  16   0  14    33162.04    31699.90   1393.61 o 
  18   0  14   117078.95   121651.04   3325.93 o 
  20   0  14    25313.66    24110.63   1232.35 o 
  22   0  14     3821.48     3732.56    600.83 o 
  24   0  14    44985.37    46966.61   6741.30 o 
  26   0  14    40787.73    43486.44   2259.19 o 
   1   1  14     5987.49     6545.34    523.23 o 
   3   1  14     6594.24     6826.78    540.44 o 
   5   1  14     4332.43     3399.19    359.22 o 
   7   1  14      473.17      307.16    211.42 o 
   9   1  14     1910.35     1948.43    304.66 o 
  11   1  14        3.16        6.10    205.53 o 
  13   1  14     4668.50     4013.64    407.93 o 
  15   1  14       10.38      241.30    222.39 o 
  17   1  14      205.84       66.97    215.17 o 
  19   1  14      580.91      187.72    250.25 o 
  21   1  14       36.07      112.05    265.28 o 
  23   1  14     7153.81     7531.36    626.54 o 
  25   1  14      968.36     1050.39    329.63 o 
  27   1  14      223.34      597.42    361.21 o 
   0   2  14      982.77      392.86    285.16 o 
   2   2  14     5214.81     6379.56    748.30 o 
   4   2  14    12002.83    11266.69    716.25 o 
   6   2  14     8271.54     8614.65    803.71 o 
   8   2  14     8547.28     8060.09    522.61 o 
  10   2  14     9079.08     9554.83    570.60 o 
  12   2  14     1410.57     1324.78    258.11 o 
  14   2  14     2577.68     3158.08    405.74 o 
  16   2  14    15641.18    15908.11    781.71 o 
  18   2  14     8711.54     8840.05    628.81 o 
  20   2  14     1116.39     1621.74    354.57 o 
  22   2  14     2869.06     2724.89    422.11 o 
  24   2  14     4669.12     4582.82    527.99 o 
  26   2  14     3114.79     4413.70    534.38 o 
   1   3  14     6560.49     7079.95    481.29 o 
   3   3  14     1191.08      878.85    243.14 o 
   5   3  14     9643.26     9767.78    613.62 o 
   7   3  14      722.35      582.93    247.66 o 
   9   3  14     1928.82     1841.82    417.53 o 
  11   3  14     2564.35     2283.46    487.03 o 
  13   3  14     2837.08     2475.85    364.96 o 
  15   3  14     2657.89     2634.50    384.87 o 
  17   3  14     2417.72     2748.13    395.39 o 
  19   3  14     2575.67     2271.81    381.86 o 
  21   3  14      129.98      -65.26    263.99 o 
  23   3  14     4371.23     3675.28    513.81 o 
  25   3  14      517.93      608.96    341.75 o 
   0   4  14     1355.41     1972.17    428.79 o 
   2   4  14    11092.47    10917.81    578.13 o 
   4   4  14    41154.74    42247.09   1251.36 o 
   6   4  14     1606.62     1111.37    352.84 o 
   8   4  14        8.87      -64.36    228.97 o 
  10   4  14    20441.69    20036.13    956.26 o 
  12   4  14    13650.80    12735.13    875.61 o 
  14   4  14       39.64       97.50    243.74 o 
  16   4  14    11171.96     9789.45    653.69 o 
  18   4  14    40691.14    41418.50   1641.05 o 
  20   4  14     4142.81     3251.62    446.56 o 
  22   4  14       83.67      205.24    297.22 o 
  24   4  14    12279.48    12859.92    894.31 o 
   1   5  14       41.92      194.50    232.43 o 
   3   5  14      660.75      139.03    276.80 o 
   5   5  14      214.02      458.13    255.68 o 
   7   5  14       88.64       66.46    234.48 o 
   9   5  14      257.04     -214.29    321.82 o 
  11   5  14      214.50      379.53    294.40 o 
  13   5  14      541.87      449.63    295.73 o 
  15   5  14      253.85      292.82    296.30 o 
  17   5  14       22.91      255.64    299.58 o 
  19   5  14       47.36     -168.67    249.39 o 
  21   5  14      208.61      291.41    302.39 o 
  23   5  14      258.05        5.89    317.65 o 
   0   6  14    17979.17    18875.61   1348.97 o 
   2   6  14    29976.20    31318.26   1186.39 o 
   4   6  14    35708.88    35674.58   1141.69 o 
   6   6  14    12252.08    13258.96    716.16 o 
   8   6  14     7998.94     6778.62    627.71 o 
  10   6  14    23772.77    24292.79   1070.85 o 
  12   6  14    17563.93    18565.27    969.62 o 
  14   6  14     7595.92     8623.96    724.96 o 
  16   6  14    19211.88    16756.26    955.62 o 
  18   6  14    29917.73    29092.22   1240.90 o 
  20   6  14    14362.01    13913.66    925.85 o 
   1   7  14     3584.65     4057.23    531.84 o 
   3   7  14       57.39      254.68    287.61 o 
   5   7  14     8033.14     7748.25    693.01 o 
   7   7  14       17.08      221.52    332.64 o 
   9   7  14     8648.01     8535.80    711.03 o 
  11   7  14      763.23      354.37    343.82 o 
  13   7  14     3276.78     2371.19    449.85 o 
  15   7  14     1728.45     1686.16    424.05 o 
  17   7  14     1836.83     2218.76    603.94 o 
   0   8  14    58788.80    57948.05   2497.52 o 
   2   8  14     8682.50     7485.16    808.99 o 
   4   8  14      510.28     1006.14    429.76 o 
   6   8  14    12474.79    12381.16   1196.18 o 
   8   8  14    19979.25    20401.34   1182.45 o 
  10   8  14       43.93       11.64    289.79 o 
  12   8  14      427.16      259.76    334.56 o 
  14   8  14    15707.28    16116.55   1026.78 o 
   1   9  14     1189.28     1580.15    657.98 o 
   3   9  14     2678.05     2107.86    691.47 o 
   5   9  14       73.01      -73.25    313.46 o 
   7   9  14       39.86      123.31    327.02 o 
   1   1  15     8721.18     9521.32    787.06 o 
   3   1  15     4656.46     4616.83    455.79 o 
   5   1  15    11859.38    12414.17    716.69 o 
   7   1  15      784.56      532.63    230.43 o 
   9   1  15     6585.76     6451.18    691.19 o 
  11   1  15     5282.48     5191.87    468.15 o 
  13   1  15    16982.93    17645.87    780.54 o 
  15   1  15     1658.03     1345.28    317.62 o 
  17   1  15     2182.90     1894.06    398.60 o 
  19   1  15     4581.45     4295.75    507.06 o 
  21   1  15      240.13      397.73    297.89 o 
  23   1  15     7268.75     7845.95    658.15 o 
   0   2  15    19905.96    19852.17   1851.28 o 
   2   2  15    25558.67    26907.09    972.64 o 
   4   2  15    26192.50    24833.49    937.06 o 
   6   2  15    13412.06    15541.67    783.25 o 
   8   2  15    18260.78    16734.37    740.29 o 
  10   2  15    31048.46    31380.43    975.39 o 
  12   2  15    23404.75    23292.31    981.27 o 
  14   2  15     8366.45     8758.79    595.07 o 
  16   2  15    12675.53    13497.12    756.82 o 
  18   2  15    20750.72    19284.98   1190.94 o 
  20   2  15    14728.61    12890.00    772.50 o 
  22   2  15     9893.37    10220.10    732.61 o 
   1   3  15     1983.70     1684.50    383.26 o 
   3   3  15       57.76      172.51    248.78 o 
   5   3  15     9843.03    10082.41    665.46 o 
   7   3  15      739.20     1083.05    306.57 o 
   9   3  15     1203.75     1364.26    374.70 o 
  11   3  15      567.16      281.44    284.80 o 
  13   3  15      293.59      378.69    251.55 o 
  15   3  15     4206.62     4481.37    623.92 o 
  17   3  15      272.22      811.97    315.34 o 
  19   3  15     4318.70     3466.51    617.35 o 
  21   3  15      823.24      732.18    332.78 o 
   0   4  15    11478.03    13881.50   1757.20 o 
   2   4  15    23141.77    22399.58    810.65 o 
   4   4  15    29303.86    30872.31   1201.28 o 
   6   4  15    14016.25    13513.96    851.53 o 
   8   4  15    10527.81    11182.10   1198.77 o 
  10   4  15    29677.34    29355.34   1199.96 o 
  12   4  15    19892.29    17818.04    956.99 o 
  14   4  15     6326.62     5909.41    627.68 o 
  16   4  15    12010.43    11474.07    726.35 o 
  18   4  15    19717.90    19045.22    962.94 o 
  20   4  15     7366.69     7322.40   1118.67 o 
   1   5  15     6262.06     7297.57   1059.95 o 
   3   5  15     1682.81      954.56    316.91 o 
   5   5  15    12642.86    12015.95    820.86 o 
   7   5  15      207.24      152.85    304.30 o 
   9   5  15    17506.08    17737.63   1208.36 o 
  11   5  15     1460.31     1969.19    407.93 o 
  13   5  15    23955.02    22794.08   1688.98 o 
  15   5  15       87.94       43.24    309.73 o 
  17   5  15     5487.85     4694.52    593.88 o 
  19   5  15     2715.67     3017.09    648.36 o 
   0   6  15        5.07      289.95    396.97 o 
   2   6  15       26.97      165.15    285.70 o 
   4   6  15      685.39      842.10    325.73 o 
   6   6  15      251.05      231.24    301.13 o 
   8   6  15        8.81       30.17    268.03 o 
  10   6  15       43.01     -108.97    296.28 o 
  12   6  15        1.21      241.59    298.53 o 
  14   6  15       67.99      124.95    303.43 o 
  16   6  15        5.32     -239.77    273.83 o 
   1   7  15      255.38      807.59    352.35 o 
   3   7  15        2.08     -179.41    262.39 o 
   5   7  15      441.53       92.18    357.33 o 
   7   7  15       97.13      449.50    397.72 o 
   9   7  15      829.22      436.85    390.88 o 
  11   7  15      220.62      366.92    368.13 o 
  13   7  15     1211.06      770.16    362.32 o 
   0   8  15    10157.32     8031.07   1602.21 o 
   2   8  15    13967.91    14924.00   1105.97 o 
   4   8  15    14545.70    16839.49   1359.76 o 
   6   8  15     7407.83     5646.07    739.70 o 
   0   0  16    65142.69    71644.71   4074.27 o 
   2   0  16    14019.09    15203.04   1299.06 o 
   4   0  16      260.25      587.66    459.37 o 
   6   0  16    41755.49    42443.03   1672.38 o 
   8   0  16    63585.72    64929.30   2192.87 o 
  10   0  16     5486.55     5115.79    669.83 o 
  12   0  16     9437.01     8393.85    834.96 o 
  14   0  16    69001.39    66435.01   2280.35 o 
  16   0  16    20131.74    20318.54   1255.32 o 
  18   0  16      223.58      198.47    399.70 o 
  20   0  16     7523.19     6113.29    955.40 o 
   1   1  16      314.15      224.45    306.24 o 
   3   1  16       55.08       -9.81    246.44 o 
   5   1  16      213.58      305.43    266.81 o 
   7   1  16       88.29      169.79    229.01 o 
   9   1  16     1298.38      673.53    267.83 o 
  11   1  16        0.75      154.80    234.37 o 
  13   1  16     2668.90     2576.58    388.33 o 
  15   1  16     2593.27     2055.18    392.45 o 
  17   1  16       28.64       31.27    280.79 o 
  19   1  16      836.67      610.42    410.48 o 
   0   2  16     6083.33     6072.44   1578.47 o 
   2   2  16     3264.39     3532.87    435.75 o 
   4   2  16     3156.24     2609.09    420.67 o 
   6   2  16     7822.47     7487.77    608.94 o 
   8   2  16    13278.79    12519.32    755.16 o 
  10   2  16     9108.15     9344.03    761.16 o 
  12   2  16     7953.88     7789.73    634.79 o 
  14   2  16     8740.49     7219.06    610.45 o 
  16   2  16     7764.00     8298.41    669.45 o 
  18   2  16     3652.39     2752.39    402.94 o 
   1   3  16      669.53      255.00    229.35 o 
   3   3  16      623.00      548.12    299.29 o 
   5   3  16      419.13      368.63    274.01 o 
   7   3  16      418.93      459.07    316.42 o 
   9   3  16       90.59     -321.13    264.93 o 
  11   3  16       82.87      -39.33    288.07 o 
  13   3  16      876.71      569.91    355.10 o 
  15   3  16      270.81      430.77    266.93 o 
  17   3  16     1223.28      785.95    314.48 o 
   0   4  16    35018.60    37905.16   1555.42 o 
   2   4  16     4831.70     5893.39    749.17 o 
   4   4  16      169.27      223.83    318.04 o 
   6   4  16    15282.48    16111.74    959.01 o 
   8   4  16    21027.46    20833.69   1075.07 o 
  10   4  16      498.94      218.81    327.07 o 
  12   4  16       77.07      276.33    321.11 o 
  14   4  16    15073.41    12350.86    785.92 o 
  16   4  16     2999.52     3237.45    513.90 o 
   1   5  16     1196.39     1710.53    403.41 o 
   3   5  16      452.86      436.51    285.54 o 
   5   5  16     2118.39     2058.77    531.07 o 
   7   5  16      348.22       13.25    308.12 o 
   9   5  16     1114.72      987.18    395.18 o 
  11   5  16      203.93       81.62    315.02 o 
  13   5  16      740.59      579.16    344.34 o 
   0   6  16    53108.11    51669.09   3324.41 o 
   2   6  16    16926.99    15041.70   1399.29 o 
   4   6  16     4684.55     5823.73    754.44 o 
   6   6  16    31993.44    35257.62   1606.93 o 
   8   6  16    42380.95    41357.83   1518.25 o 
  10   6  16     7460.08     5600.21    652.03 o 
   1   7  16       22.61      -17.27    292.70 o 
   3   7  16      504.45      572.51    338.05 o 
   1   1  17     4585.70     4647.62    833.04 o 
   3   1  17     3482.61     3073.70    693.42 o 
   5   1  17     3172.51     3844.32    498.27 o 
   7   1  17      487.70      916.02    330.38 o 
   9   1  17     1944.36     1645.82    335.75 o 
  11   1  17      188.89       34.65    259.80 o 
  13   1  17     3444.86     3218.01    457.07 o 
  15   1  17       30.98       75.11    308.28 o 
   0   2  17     1305.77     1500.71    936.08 o 
   2   2  17    14040.93    14426.07    919.72 o 
   4   2  17    31519.96    33927.83   1181.62 o 
   6   2  17     7621.50     7226.30    628.10 o 
   8   2  17     2402.17     1621.43    374.60 o 
  10   2  17    13683.24    13187.52    911.87 o 
  12   2  17    13062.02    14797.75   1057.85 o 
  14   2  17     2921.38     1329.28    387.33 o 
   1   3  17     1574.83      858.30    319.87 o 
   3   3  17     1001.46      778.58    345.56 o 
   5   3  17     2538.22     2105.91    471.17 o 
   7   3  17      544.17      705.26    361.45 o 
   9   3  17      704.78      714.56    376.26 o 
  11   3  17       36.70       44.27    298.33 o 
   0   4  17    26128.97    26087.25   1667.33 o 
   2   4  17    25571.75    24445.03   1176.29 o 
   4   4  17    18969.50    18492.78   1746.17 o 
   6   4  17    13171.22    12703.30   1016.84 o 
   8   4  17    13912.25    12044.65    892.02 o 
  10   4  17    12935.96    11899.79    877.44 o 
   1   5  17     4165.33     4221.05    553.22 o 
   3   5  17      480.74      908.82    491.00 o 
   5   5  17    10659.38     9871.68    837.37 o 
   0   0  18     4303.08     5466.52   1324.76 o 
   2   0  18    13833.72    17195.85   1475.91 o 
   4   0  18    22511.44    23976.71   1706.17 o 
   6   0  18     6775.44     6865.62   1027.36 o 
   1   1  18     1114.90      373.67    361.52 o 
   3   1  18      239.15      408.81    381.06 o 
   5   1  18     2641.63     2458.91    844.22 o 
   0   2  18      611.94      781.20    543.68 o 
   2   2  18     2958.12     2884.36    533.28 o 
   4   2  18     7063.82     7644.29    951.26 o 
                                                 
